# Supplementary material for: The SYSCILIA gold standard (SCGSv1) of known ciliary components and its applications within a systems biology consortium
Source: Cilia. 2013 May 31;2:7. doi: 10.1186/2046-2530-2-7 (PMC3674929; doi:10.1186/2046-2530-2-7)
Supplement: Additional file 2 — Excel spread sheet of the SYSCILIA gold standard version 1 (SCGSv1), listing 303 curated genes involved in ciliary biology and listing potential ciliary genes. [file 2046-2530-2-7-S2.xlsx]

## Sheet: SCGS V1
Ensembl ID	Gene Name	Description	Curator's Note	PubMed IDs	Ciliome studies	Localisation
ENSG00000138031	ADCY3	adenylate cyclase 3 [Source:HGNC Symbol;Acc:234]	Localized to the plasma membrane of neuronal cilia PMID: 17924533, PMID: 23392690	PMID:17924533, PMID:23392690	Mayer et al. 2009	Ciliary Membrane
ENSG00000135541	AHI1	Abelson helper integration site 1 [Source:HGNC Symbol;Acc:21575]	Mutated in Joubert syndrome (type 3) OMIM 608894, PMID:16453322. At mother centriole/basal body. Interacts with B9 complex of transition zone proteins including B9D1, B9D2, MKS1, TCTN1, TCTN2 PMID:22179047. Role in RAB8-dependent ciliary membrane targeting PMID:19625297.	PMID:16453322 PMID:22179047 PMID:19625297	Liu et al. 2007	Basal Body
ENSG00000140057	AK7	adenylate kinase 7 [Source:HGNC Symbol;Acc:20091]	Ultrastructural defects in 9+2 cilia, leading to PCD phenotype in mutant mice PMID:18776131. Role in ATP production to power ciliary beating. Reduced expression levels in PCD patients PMID:20537283. 1 single possibly pathogenic variant found in AK7 in 1 PCD patient PMID: 22801010	PMID:18776131 PMID:20537283 PMID:22801010	Arnaiz et al. 2009, Arnaiz et al. 2010, Broadhead et al. 2006, Ostrowski et al. 2002, Ross et al. 2007, Smith et al. 2005, Stubbs et al. 2008	No data
ENSG00000165695	AK8	adenylate kinase 8 [Source:HGNC Symbol;Acc:26526]	Hydrocephalus due to dysfunctional motile cilia in KO mouse PMID: 21746835	PMID:21746835	Arnaiz et al. 2009, Arnaiz et al. 2010, Broadhead et al. 2006, Ostrowski et al. 2002, Smith et al. 2005, Stubbs et al. 2008
ENSG00000116127	ALMS1	Alstrom syndrome 1 [Source:HGNC Symbol;Acc:428]	Mutated in Alstrom syndrome (type 1) OMIM 606844, PMID: 11941369, PMID: 11941370. Also mutated in 1 LCA family PMID:21901789. siRNA knockdown leads to shortened cilia and inability of cilia to respond to mechanical stimuli PMID:17206865.	PMID: 11941369, PMID: 11941370, PMID:15855349, PMID:21901789, PMID:17206865	Andersen et al. 2003, Liu et al. 2007, Nogales-Cadenas et al. 2006, Ross et al. 2007	Basal Body, Cilium
ENSG00000168374	ARF4	ADP-ribosylation factor 4 [Source:HGNC Symbol;Acc:655]	Involved in ciliary targeting of rhodopsin and other proteins with VxPx motif. PMID:19153612. Targets proteins to cilia in association with ASAP1, RAB11 and RAB8 PMID:22983554.	PMID:19153612, PMID:22983554	Arnaiz et al. 2009, Liu et al. 2007	Trans-Golgi Network
ENSG00000169379	ARL13B	ADP-ribosylation factor-like 13B [Source:HGNC Symbol;Acc:25419]	Mutated in Joubert Syndrome (type 8) OMIM 608922, PMID: 18674751. In proximal ciliary membrane PMID:20231383. Role in IFT and therefore ciliogenesis PMID:20530210. Necessary for normal Shh PMID:21976698 and INPP5E signalling PMID:23150559 and normal expression of Nodal and Cerl2 PMID:22554696.	PMID:18674751, PMID:20231383, PMID:20530210, PMID:21976698, PMID: 23150559, PMID:22554696	Blacque et al. 2005, Broadhead et al. 2006, Efimenko et al. 2005, Liu et al. 2007, Merchant et al. 2007, Ross et al. 2007	Basal Body, Cytosol
ENSG00000138175	ARL3	ADP-ribosylation factor-like 3 [Source:HGNC Symbol;Acc:694]	interactor of RP2 PMID: 12417528 and PDEdelta PMID:10518933. Involved in trafficking of vesicles from the Golgi to the cilium PMID:20106869, especially; farnesylated cargo PMID:22002721 in association with PDEdelta and RPGR PMID:23559067; and myristoylated cargo in association with UNC119 and RP2 PMID:22085962	PMID:12417528, PMID:10518933, PMID:20106869, PMID:22002721, PMID:23559067, PMID:22085962	Arnaiz et al. 2009, Avidor-Reiss et al. 2004, Blacque et al. 2005, Chen et al. 2006, Efimenko et al. 2005, Liu et al. 2007, Merchant et al. 2007, Pazour et al. 2005	Cytosol
ENSG00000113966	ARL6	ADP-ribosylation factor-like 6 [Source:HGNC Symbol;Acc:13210]	Mutated in Bardet-Biedl syndrome (type 3) and retinitis pigmentosa (type 55) OMIM 608845, PMID:19956407, PMID:15314642. At the ciliary gate, regulates Wnt signalling PMID:20207729. Functions with BBSome to coat proteins for trafficking to the cilium PMID:20603001	PMID:19956407, PMID:15314642, PMID:20207729, PMID:20603001	Arnaiz et al. 2010, Avidor-Reiss et al. 2004, Blacque et al. 2005, Liu et al. 2007, Merchant et al. 2007, Pazour et al. 2005, Ross et al. 2007, Stolc et al. 2005	Basal Body, Cilium, Cytosol, Transition Zone
ENSG00000153317	ASAP1	ArfGAP with SH3 domain, ankyrin repeat and PH domain 1 [Source:HGNC Symbol;Acc:2720]	Targets proteins, such as rhodopsin and polycystin-1, to cilia in association with ARF4, RAB11 and RAB8 PMID:19153612, PMID:21775626. Provides a platform to regulate Arf4- and Rab11-Rab8-mediated ciliary cargo trafficking PMID:22983554	PMID: 19153612, PMID:21775626, PMID:22983554	Liu et al. 2007	Trans-Golgi Network
ENSG00000130638	ATXN10	ataxin 10 [Source:HGNC Symbol;Acc:10549]	Mutated in 1 NPHP family (splice-site mutation). Forms complex with NPHP5 and 6 at the basal body PMID: 21565611	PMID:21565611	Liu et al. 2007, Ross et al. 2007	No data
ENSG00000141577	AZI1	5-azacytidine induced 1 [Source:HGNC Symbol;Acc:29511]	CEP131 Drosophila homologue required for ciliogenesis	PMID:21750193	Andersen et al. 2003, Arnaiz et al. 2010, Avidor-Reiss et al. 2004, Li et al. 2004, Liu et al. 2007, Merchant et al. 2007, Nogales-Cadenas et al. 2006, Pazour et al. 2005	Basal Body, Centrosome
ENSG00000108641	B9D1	B9 protein domain 1 [Source:HGNC Symbol;Acc:24123]	Mutated in Meckel-Gruber syndrome (type 9) OMIM 614144 although mutations only found in 1 family PMID:21493627. Interacts with B9D2 and MKS1 at the transition zone PMID:22179047	PMID:21493627, PMID:21763481, PMID:22179047		Transition Zone
ENSG00000123810	B9D2	B9 protein domain 2 [Source:HGNC Symbol;Acc:28636]	Mutated in Meckel-Gruber syndrome (type10) OMIM 611951 although mutations only found in 1 family PMID:21763481. Interacts with B9D2 and MKS1 at the transition zone PMID:22179047	PMID:21493627, PMID:21763481, PMID:22179047	Blacque et al. 2005, Chen et al. 2006, Li et al. 2004, Liu et al. 2007	Transition Zone
ENSG00000174483	BBS1	Bardet-Biedl syndrome 1 [Source:HGNC Symbol;Acc:966]	Mutated in Bardet-Biedl syndrome (type 1) OMIM 209901 PMID: 12118255. Forms part of BBSome, mediates interaction with RABIN8 (RAB3IP), important for RAB8-mediated membrane protein trafficking PMID: 20603001, PMID:17574030, PMID:22072986	PMID:12118255, PMID: 20603001, PMID:17574030, PMID:22072986	Nogales-Cadenas et al. 2006	Basal Body, Cilium
ENSG00000179941	BBS10	Bardet-Biedl syndrome 10 [Source:HGNC Symbol;Acc:26291]	Mutated in Bardet-Biedl syndrome (type 10) OMIM 610148 PMID:16582908. Chaperonin-like protein. Forms complex with other chaperonin-like BBS proteins to facilitate BBSome assembly PMID:20080638. At basal body of differentiating preadipocytes. Role in targeting of Wnt and Hh receptors to this cilium PMID:19190184	PMID:16582908, PMID:20080638		Basal body
ENSG00000181004	BBS12	Bardet-Biedl syndrome 12 [Source:HGNC Symbol;Acc:26648]	Mutated in Bardet-Biedl syndrome (type 12) OMIM 610683 PMID:17160889 Forms complex with other chaperonin-like BBS proteins to facilitate BBSome assembly PMID:20080638. At basal body of differentiating preadipocytes. Role in targeting of Wnt and Hh receptors to this cilium PMID:19190184.	PMID:17160889, PMID:20080638, PMID:19190184.		Basal body
ENSG00000125124	BBS2	Bardet-Biedl syndrome 2 [Source:HGNC Symbol;Acc:967]	Mutated in Bardet-Biedl syndrome (type 2) OMIM 606151 PMID:11285252. Forms part of BBSome, important for RAB8-mediated membrane protein trafficking PMID: 20603001, PMID:17574030, PMID:22072986	PMID:11285252, PMID: 20603001, PMID:17574030, PMID:22072986	Blacque et al. 2005, Efimenko et al. 2005, Li et al. 2004, Liu et al. 2007, Merchant et al. 2007	Basal Body, Cilium
ENSG00000140463	BBS4	Bardet-Biedl syndrome 4 [Source:HGNC Symbol;Acc:969]	Mutated in Bardet-Biedl syndrome (type 4) OMIM 600374 PMID:11381270. Forms part of BBSome, important for RAB8-mediated membrane protein trafficking PMID: 20603001, PMID:17574030, PMID:22072986	PMID:11381270, PMID: 20603001, PMID:17574030, PMID:22072986	Arnaiz et al. 2009, Arnaiz et al. 2010, Avidor-Reiss et al. 2004, Liu et al. 2007, Nogales-Cadenas et al. 2006	Basal Body, Cilium
ENSG00000163093	BBS5	Bardet-Biedl syndrome 5 [Source:HGNC Symbol;Acc:970]	Mutated in Bardet-Biedl syndrome (type 5) OMIM 603650 PMID:15137946. Forms part of BBSome, mediates binding to phospholipids, predominantly phosphatidylinositol 3-phosphate PMID: 20603001, PMID:17574030, PMID:22072986	PMID:15137946, PMID: 20603001, PMID:17574030, PMID:22072986	Avidor-Reiss et al. 2004, Blacque et al. 2005, Chen et al. 2006, Efimenko et al. 2005, Laurencon et al. 2007, Li et al. 2004, Liu et al. 2007, Merchant et al. 2007, Pazour et al. 2005	Basal Body
ENSG00000138686	BBS7	Bardet-Biedl syndrome 7 [Source:HGNC Symbol;Acc:18758]	Mutated in Bardet-Biedl syndrome (type 7) OMIM 607590 PMID:12567324. Forms part of BBSome important for RAB8-mediated membrane protein trafficking PMID: 20603001, PMID:17574030, PMID:22072986	PMID:12567324, PMID: 20603001, PMID:17574030, PMID:22072986	Blacque et al. 2005, Chen et al. 2006, Efimenko et al. 2005, Li et al. 2004, Liu et al. 2007, Merchant et al. 2007, Nogales-Cadenas et al. 2006	Basal Body, Cilium
ENSG00000122507	BBS9	Bardet-Biedl syndrome 9 [Source:HGNC Symbol;Acc:30000], Parathyroid hormone-responsive B1, PTHB1	Mutated in Bardet-Biedl syndrome (type 7) OMIM 607968 PMID:16380913. Forms part of BBSome, important for RAB8-mediated membrane protein trafficking. Complex-organizing subunit of BBSome. PMID: 20603001, PMID:17574030, PMID:22072986	PMID:16380913, PMID: 20603001, PMID:17574030, PMID:22072986	Blacque et al. 2005, Chen et al. 2006, Efimenko et al. 2005, Liu et al. 2007, Merchant et al. 2007	Cilium
ENSG00000160226	C21orf2	chromosome 21 open reading frame 2 [Source:HGNC Symbol;Acc:1260]	Structural cilia defects after knockdown PMID:21289087	PMID:21289087	Avidor-Reiss et al. 2004, Li et al. 2004, Pazour et al. 2005, Ross et al. 2007
ENSG00000168014	C2CD3	C2 calcium-dependent domain containing 3 [Source:HGNC Symbol;Acc:24564]	Required for cilia formation and Hh signalling PMID:19004860	PMID:19004860	Andersen et al. 2003	Basal body
ENSG00000179270	C2orf71	chromosome 2 open reading frame 71 [Source:HGNC Symbol;Acc:34383]	Mutated in retinitis pigmentosa (type 54) OMIM 613425 PMID:20398886, PMID:20398884, specifically expressed in the eye.	PMID:20398884, PMID:20398886		Basal body
ENSG00000156172	C8orf37	chromosome 8 open reading frame 37 [Source:HGNC Symbol;Acc:27232]	Mutated in cone-rod dystrophy (type 16) and retinitis pigmentosa (type 64) OMIM 614477 PMID:22177090. Localizes to Basal body in cultured RPE cells and Basal body and ciliary rootlet in mouse photoreceptors	PMID:22177090	Li et al. 2004, Merchant et al. 2007	Basal Body, Ciliary Root
ENSG00000100211	CBY1	chibby homolog 1 (Drosophila) [Source:HGNC Symbol;Acc:1307]	Interacts with ODF1 (cenexin) at mother centriole. Functions in primary cilia formation PMID:22911743	PMID:22911743	Laurencon et al. 2007	Centriole
ENSG00000048342	CC2D2A	coiled-coil and C2 domain containing 2A [Source:HGNC Symbol;Acc:29253]	Mutated in Cerebellar vermis hypo/aplasia, Oligophrenia, congenital Ataxi, ocular Coloboma and Hepatic fibrosis (COACH) syndrome, Joubert syndrome (type 9) and Meckel-Gruber syndrome (type 6) OMIM 612013 PMID:19574260, PMID:18387594/PMID:19068953, PMID:18513680. At transition zone PMID:21422230. Interacts with CEP290 at basal body PMID:18950740. Interacts with B9 domain proteins in an 'MKS module…	PMID:18950740, PMID:18513680, PMID:19574260	Blacque et al. 2005, Chen et al. 2006, Li et al. 2004, Liu et al. 2007, Ross et al. 2007	Transition Zone
ENSG00000167131	CCDC103	coiled-coil domain containing 103 [Source:HGNC Symbol;Acc:32700]	Mutated in primary ciliary dyskinesia (type 17) OMIM 614667 PMID:22581229 Functions in binding of dynein arms to cilia microtubules.	PMID:22581229	Laurencon et al. 2007, Li et al. 2004	Axoneme, Cytoplasm
ENSG00000105479	CCDC114	coiled-coil domain containing 114 [Source:HGNC Symbol;Acc:26560]	Mutated in primary ciliary dyskinesia (type 20) OMIM 615038 PMID:23261302, PMID: 23261303 Axonemal outer dynein arm docking complex gene. Required for microtubular attachment of outer dynein arms in the ciliary axoneme	PMID:23261302, PMID: 23261303	Boesger et al. 2009, Broadhead et al. 2006, Li et al. 2004, Merchant et al. 2007, Ostrowski et al. 2002, Pazour et al. 2005, Ross et al. 2007, Stolc et al. 2005	Cilium
ENSG00000157856	CCDC164	coiled-coil domain containing 164 [Source:HGNC Symbol;Acc:24245]	DRC1. Mutated in primary ciliary dyskinesia. Nexin-dynein regulatory complex subunit. Essential for motile cilia function PMID:23354437	PMID:23354437	Arnaiz et al. 2009, Arnaiz et al. 2010, Avidor-Reiss et al. 2004, Broadhead et al. 2006, McClintock et al. 2008, Ross et al. 2007, Smith et al. 2005	Axoneme
ENSG00000160050	CCDC28B	coiled-coil domain containing 28B [Source:HGNC Symbol;Acc:28163]	BBS modifier. Required for ciliogenesis PMID: 23015189	PMID:23015189
ENSG00000163885	CCDC37	coiled-coil domain containing 37 [Source:HGNC Symbol;Acc:26842]	Structural cilia defects after knockdown PMID:21289087	PMID:21289087	Arnaiz et al. 2009, Arnaiz et al. 2010, Li et al. 2004, Merchant et al. 2007, Pazour et al. 2005, Stolc et al. 2005
ENSG00000145075	CCDC39	coiled-coil domain containing 39 [Source:HGNC Symbol;Acc:25244]	Mutated in primary ciliary dyskinesia (type 14) OMIM 613798 PMID:21131972 Essential for assembly of inner dynein arms and the dynein regulatory complex	PMID:21131972	Arnaiz et al. 2009, Arnaiz et al. 2010, Boesger et al. 2009, Broadhead et al. 2006, McClintock et al. 2008, Merchant et al. 2007, Ostrowski et al. 2002, Pazour et al. 2005	Axoneme
ENSG00000141519	CCDC40	coiled-coil domain containing 40 [Source:HGNC Symbol;Acc:26090]	Mutated in primary ciliary dyskinesia (type 15) OMIM 613799 PMID:21131974 Essential for assembly of inner dynein arms and the dynein regulatory complex	PMID:21131974	Arnaiz et al. 2009, Arnaiz et al. 2010, Broadhead et al. 2006, Li et al. 2004, Ostrowski et al. 2002, Pazour et al. 2005, Ross et al. 2007, Smith et al. 2005	Axoneme
ENSG00000173588	CCDC41	coiled-coil domain containing 41 [Source:HGNC Symbol;Acc:17966]	CEP83. Distal appendage of centrioles, essential for ciliogenesis PMID:23348840. Required for ciliary vesicle docking to the mother centriole PMID:23530209	PMID:23348840, PMID:23530209	McClintock et al. 2008, Ross et al. 2007	Centriole
ENSG00000107736	CDH23	cadherin-related 23 [Source:HGNC Symbol;Acc:13733]	Mutated in autosomal recessive deafness (type 12) and Usher syndrome (type 1D) OMIM 605516 PMID:11090341, PMID:11138009. Required for stereocilia organisation PMID:11138008, especially tip links PMID:15057246	PMID:11090341, PMID:11138009, PMID:11138008, PMID:15057246	Nogales-Cadenas et al. 2006	Connecting Cilium, Stereocilium
ENSG00000151849	CENPJ	centromere protein J [Source:HGNC Symbol;Acc:17272]	Required for cilia formation in neuronal cells. PMID: 23213448	PMID:23213448	Andersen et al. 2003, Avidor-Reiss et al. 2004, Broadhead et al. 2006, Muller et al. 2010, Nogales-Cadenas et al. 2006	Centrosome
ENSG00000116198	CEP104	centrosomal protein 104kDa [Source:HGNC Symbol;Acc:24866]	Microtubule plus-end tracking protein (+TIP). Interacts with CP110 and CEP97 at the centriole and is required for ciliogenesis PMID:22885064	PMID:22885064	Arnaiz et al. 2010, Blacque et al. 2005, Li et al. 2004, Pazour et al. 2005	Centriole
ENSG00000174799	CEP135	centrosomal protein 135kDa [Source:HGNC Symbol;Acc:29086]	Mutated in primary microcephaly (type 8) OMIM 611423 PMID:22521416 although this is not currently considered a ciliopathy. Required for centriole formation PMID:17681131. Can bind and stabilize MTs, is required for the early steps of central MT pair formation in flagella PMID:22898782. Stabilises basal bodies PMID:23115304	PMID:22521416, PMID:17681131, PMID:22898782, PMID:23115304	Andersen et al. 2003, Keller et al. 2005, Li et al. 2004, Liu et al. 2007, Nogales-Cadenas et al. 2006, Pazour et al. 2005	Centrosome, Centriole, Basal Body, Central Pair
ENSG00000110274	CEP164	centrosomal protein 164kDa [Source:HGNC Symbol;Acc:29182]	Mutated in nephronophthisis (type 15) OMIM:614848 PMID:22863007. Centriole appendage required for ciliogenesis PMID:17954613. Involved in ciliary INPP5E signalling PMID:23150559. Mediates vesicular docking in early ciliogenesis PMID:23253480. Role in DNA damage signalling PMID:18283122, PMID:19197159	PMID:22863007, PMID:17954613, PMID:23150559. PMID:23253480, PMID:18283122, PMID:19197159	Andersen et al. 2003, Liu et al. 2007, Merchant et al. 2007, Nogales-Cadenas et al. 2006	Centriole
ENSG00000126001	CEP250	centrosomal protein 250kDa [Source:HGNC Symbol;Acc:1859]	C-NAP1. Required for ciliogenesis and restraint of DNA damage-induced centriole splitting, in association with rootletin PMID:23070519.	PMID:23070519	Andersen et al. 2003, Blacque et al. 2005, Chen et al. 2006, Laurencon et al. 2007, Liu et al. 2007, Nogales-Cadenas et al. 2006	Basal Body, Centriole
ENSG00000198707	CEP290	centrosomal protein 290kDa [Source:HGNC Symbol;Acc:29021]	Mutated in Bardet-Biedl syndrome (type 14), Joubert syndrome (type 5), Leber congenital amaurosis (type 10), Meckel-Gruber syndrome (type 4), nephronophthisis (type 6) and Senior Loken syndrome (type 6) OMIM 610142 PMID:16632484, PMID:16682970, PMID:16909394, PMID:17564974, PMID:17617513. Interacts with centriolar satellite component PCM-1, required for Rab8 localization to the primary cilium PMI…	PMID:16632484, PMID:16682970, PMID:16909394, PMID:17564974, PMID:17617513, PMID:18772192	Andersen et al. 2003, Liu et al. 2007, Nogales-Cadenas et al. 2006	Basal Body, Centrosome
ENSG00000106477	CEP41	centrosomal protein 41kDa [Source:HGNC Symbol;Acc:12370]	Mutated in Joubert syndrome (type 15) OMIM 610523 PMID:22246503. Role in tubulin glutamylation	PMID:22246503	Andersen et al. 2003, Arnaiz et al. 2010, Liu et al. 2007, Nogales-Cadenas et al. 2006	Basal Body, Centriole, Cilia
ENSG00000112877	CEP72	centrosomal protein 72kDa [Source:HGNC Symbol;Acc:25547]	Interacts with CEP290 and PCM1. Required for recuitment of BBS proteins to cilium. PMID: 22767577	PMID:22767577	Andersen et al. 2003, Nogales-Cadenas et al. 2006	Centriolar Satellite
ENSG00000121289	CEP89	centrosomal protein 89kDa [Source:HGNC Symbol;Acc:25907]	CCDC123. Distal appendage of centrioles, essential for ciliogenesis PMID:23348840.	PMID:23348840.	Andersen et al. 2003, Nogales-Cadenas et al. 2006	Centriole
ENSG00000182504	CEP97	centrosomal protein 97kDa [Source:HGNC Symbol;Acc:26244]	Negative regulator of ciliogenesis. Knockdown promotes primary cilia formation in growing cells PMID: 7719545. Regulates cilium length PMID:19481458	PMID: 7719545, PMID:19481458	Andersen et al. 2003, Nogales-Cadenas et al. 2006, Ross et al. 2007	Centrosome
ENSG00000165376	CLDN2	claudin 2 [Source:HGNC Symbol;Acc:2041]	PMID: 22143774	PMID:22143774		Basal Body, Cilium
ENSG00000103351	CLUAP1	clusterin associated protein 1 [Source:HGNC Symbol;Acc:19009]	IFT complex B component PMID:23351563	PMID:23351563	Arnaiz et al. 2009, Arnaiz et al. 2010, Avidor-Reiss et al. 2004, Li et al. 2004, Liu et al. 2007, Merchant et al. 2007, Ostrowski et al. 2002, Pazour et al. 2005, Ross et al. 2007, Stolc et al. 2005	Centriole, Cilium
ENSG00000183862	CNGA2	cyclic nucleotide gated channel alpha 2 [Source:HGNC Symbol;Acc:2149]	Subunit of cyclic nucleotide-gated channel in olfactor sensory neuron cilia PMID: 3027574	PMID:3027574	Li et al. 2004, Mayer et al. 2008, Mayer et al. 2009, Pazour et al. 2005	Cilium
ENSG00000132259	CNGA4	cyclic nucleotide gated channel alpha 4 [Source:HGNC Symbol;Acc:2152]	Subunit of cyclic nucleotide-gated channel in olfactor sensory neuron cilia PMID: 3027574	PMID:3027574	Li et al. 2004, Mayer et al. 2008, Mayer et al. 2009, Pazour et al. 2005, Ross et al. 2007	Cilium
ENSG00000070729	CNGB1	cyclic nucleotide gated channel beta 1 [Source:HGNC Symbol;Acc:2151]	Subunit of cyclic nucleotide-gated channel in olfactor sensory neuron cilia PMID: 3027574	PMID:3027574	Liu et al. 2007, Mayer et al. 2009	Cilium
ENSG00000103540	CP110	centriolar coiled coil protein 110kDa [Source:HGNC Symbol;Acc:24342]	Negative regulator of ciliogenesis. Knockdown promotes primary cilia formation in growing cells PMID:17719545. Regulates cilium length. PMID:19481458 Recruited to cilium by KIF24 PMID:21620453	PMID:17719545, PMID:19481458, PMID:21620453	Andersen et al. 2003, Nogales-Cadenas et al. 2006, Ross et al. 2007	Centriole
ENSG00000130545	CRB3	crumbs homolog 3 (Drosophila) [Source:HGNC Symbol;Acc:20237]	Localises to cilia, required for ciliogenesis PMID:15324661, possibly via an interaction with importin beta. Specific cilia isoform CRB3-CLPI PMID:17646395	PMID:15324661, PMID:17646395		Ciliary Membrane
ENSG00000058453	CROCC	ciliary rootlet coiled-coil, rootletin [Source:HGNC Symbol;Acc:21299]	Rootletin. Structural component of ciliary rootlet PMID:12427867. Forms centriole-associated filaments and functions in centrosome cohesion PMID:16203858. Ffunctions as a physical linker between the pair of centrioles/basal bodies in cells, in association with C-NAP1 (CEP250), PMID:16339073 and beta-catenin PMID:18086858 and CEP68 PMID:18042621. Required for ciliogenesis and restraint of DNA dama…	PMID:12427867, PMID:16203858, PMID:16339073 PMID:18086858, PMID:18042621, PMID:23070519.	Andersen et al. 2003, Blacque et al. 2005, Chen et al. 2006, Laurencon et al. 2007, Liu et al. 2007, Nogales-Cadenas et al. 2006	Ciliary Root
ENSG00000168036	CTNNB1	catenin (cadherin-associated protein), beta 1, 88kDa [Source:HGNC Symbol;Acc:2514]	Involved in regulation of PKD1 and PKD2 expression. PMID:12048202. Nek2 substrate involved in centrosome separation, along with rootletin (CROCC) PMID: 18086858. Facilitator of canonical Wnt signalling pathway. Many links between cilia and Wnt signalling eg PMID:15852005, PMID:17906624	PMID:18086858, PMID:12048202, PMID:15852005, PMID:17906624	Liu et al. 2007, Mayer et al. 2009, Muller et al. 2010, Nogales-Cadenas et al. 2006, Ross et al. 2007	Centrosome, Cytosol
ENSG00000146038	DCDC2	doublecortin domain containing 2 [Source:HGNC Symbol;Acc:18141]	Affects signaling and length of primary cilia. Overexpression increases cilium length PMID 21698230	PMID:21698230	Mayer et al. 2009, Stubbs et al. 2008	Cilium, Cytosol
ENSG00000146038	DCDC2	doublecortin domain containing 2 [Source:HGNC Symbol;Acc:18141]	PMID: 21698230	PMID:21698230	Mayer et al. 2009, Stubbs et al. 2008	Ciliary Membrane
ENSG00000095397	DFNB31	deafness, autosomal recessive 31 [Source:HGNC Symbol;Acc:16361]	Whirlin. Mutated in autosomal recessive deafness (type 31) and Usher syndrome (type 2D) OMIM 607928 PMID:12833159 PMID:17171570. In the connecting cilium and basal body of photoreceptor cells. At tips of stereocilia at specific time points in development	PMID:12833159		Basal Body, Cytosol, Connecting Cilium, Ciliary Tip, Stereocilium
ENSG00000162946	DISC1	disrupted in schizophrenia 1 [Source:HGNC Symbol;Acc:2888]	Localized to the plasma membrane of neuronal cilia and NIH3T3 cells PMID: 20531939	PMID:20531939	Nogales-Cadenas et al. 2006	Centrosome
ENSG00000154099	DNAAF1	dynein, axonemal, assembly factor 1 [Source:HGNC Symbol;Acc:30539]	LRRC50. Mutated in primary ciliary dyskinesia (type 13) OMIM 613190 PMID:19944400, PMID:19944405. Assembles dynein arms in cilia thereby stabilizing ciliary architecture. Mutation in zebrafish causes polycystic kidney phenotype PMID:18385425	PMID:18385425, PMID:19944400, PMID:19944405	Arnaiz et al. 2010, Avidor-Reiss et al. 2004, Merchant et al. 2007, Ross et al. 2007, Stolc et al. 2005	Axoneme
ENSG00000165506	DNAAF2	dynein, axonemal, assembly factor 2 [Source:HGNC Symbol;Acc:20188]	Mutated in primary ciliary dyskinesia (type 10) OMIM 612517 Required for cytoplasmic pre-assembly of axonemal dyneins PMID:19052621.	PMID:19052621	Arnaiz et al. 2010	Cytosol
ENSG00000167646	DNAAF3	dynein, axonemal, assembly factor 3 [Source:HGNC Symbol;Acc:30492]	Mutated in primary ciliary dyskinesia (type 2) OMIM 614566 Essential for the preassembly of dyneins into complexes before their transport into cilia PMID:22387996.	PMID:22387996	Ross et al. 2007	Cytosol
ENSG00000114841	DNAH1	dynein, axonemal, heavy chain 1 [Source:HGNC Symbol;Acc:2940]	Component of axonemal dynein. Knockout causes sperm immobility and reduced tracheal ciliary beating in mice PMID:11371505	PMID:11371505	Arnaiz et al. 2009, Arnaiz et al. 2010, Boesger et al. 2009, Broadhead et al. 2006, Laurencon et al. 2007, Li et al. 2004, Merchant et al. 2007, Ostrowski et al. 2002, Pazour et al. 2005, Smith et al. 2005	Axoneme
ENSG00000197653	DNAH10	dynein, axonemal, heavy chain 10 [Source:HGNC Symbol;Acc:2941]	Axonemal dynein heavy chain PMID:11175280. Predicted component of outer dynein arm PMID:15937072	PMID:11175280, PMID:15937072	Arnaiz et al. 2009, Arnaiz et al. 2010, Boesger et al. 2009, Broadhead et al. 2006, Laurencon et al. 2007, Li et al. 2004, Pazour et al. 2005, Smith et al. 2005	Axoneme
ENSG00000105877	DNAH11	dynein, axonemal, heavy chain 11 [Source:HGNC Symbol;Acc:2942]	Mutated in primary ciliary dyskinesia (type 7) with or without situs inversus OMIM 603339 PMID:12142464, PMID:18022865. Mutated in mouse models of situs inversus PMID:9353118. Component of outer dynein arms, mutants have normal axonemel ultrastructure, but lack dynein arms.	PMID:12142464, PMID:18022865	Arnaiz et al. 2009, Arnaiz et al. 2010, Boesger et al. 2009, Broadhead et al. 2006, Laurencon et al. 2007, Li et al. 2004, Ostrowski et al. 2002, Pazour et al. 2005, Smith et al. 2005	Axoneme
ENSG00000183914	DNAH2	dynein, axonemal, heavy chain 2 [Source:HGNC Symbol;Acc:2948]	Component of axonemal inner arm dynein PMID:9256245	PMID:9256245	Arnaiz et al. 2009, Arnaiz et al. 2010, Boesger et al. 2009, Broadhead et al. 2006, Laurencon et al. 2007, Li et al. 2004, Pazour et al. 2005, Smith et al. 2005	Axoneme
ENSG00000039139	DNAH5	dynein, axonemal, heavy chain 5 [Source:HGNC Symbol;Acc:2950]	Mutated in primary ciliary dyskinesia (type 3) with or without situs inversus OMIM 603335 PMID:11788826. Component of outer dynein arms mutants have normal axonemel ultrastructure, but lack dynein arms PMID:11062149	PMID:11788826, PMID:11062149	Arnaiz et al. 2009, Arnaiz et al. 2010, Avidor-Reiss et al. 2004, Boesger et al. 2009, Broadhead et al. 2006, Laurencon et al. 2007, Li et al. 2004, Ostrowski et al. 2002, Pazour et al. 2005, Smith et al. 2005	Axoneme
ENSG00000115423	DNAH6	dynein, axonemal, heavy chain 6 [Source:HGNC Symbol;Acc:2951]	Component of axonemal dynein PMID:8812413	PMID:8812413	Arnaiz et al. 2009, Arnaiz et al. 2010, Boesger et al. 2009, Broadhead et al. 2006, Laurencon et al. 2007, Li et al. 2004, Pazour et al. 2005, Ross et al. 2007, Smith et al. 2005	Axoneme
ENSG00000122735	DNAI1	dynein, axonemal, intermediate chain 1 [Source:HGNC Symbol;Acc:2954]	Mutated in primary ciliary dyskinesia (type 1), with or without situs inversus OMIM 604366 PMID:10577904, PMID:11231901. Component of outer dynein arms.	PMID:11231901, PMID:10577904	Arnaiz et al. 2009, Arnaiz et al. 2010, Avidor-Reiss et al. 2004, Broadhead et al. 2006, Li et al. 2004, Merchant et al. 2007, Ostrowski et al. 2002, Pazour et al. 2005, Ross et al. 2007, Smith et al. 2005, Stolc et al. 2005	Axoneme
ENSG00000171595	DNAI2	dynein, axonemal, intermediate chain 2 [Source:HGNC Symbol;Acc:18744]	Mutated in primary ciliary dyskinesia (type 9), with or without situs inversus OMIM 605483 PMID:18950741. Component of outer dynein arms.	PMID:18950741	Arnaiz et al. 2009, Avidor-Reiss et al. 2004, Broadhead et al. 2006, Li et al. 2004, Merchant et al. 2007, Ostrowski et al. 2002, Pazour et al. 2005, Ross et al. 2007, Smith et al. 2005, Stolc et al. 2005	Axoneme
ENSG00000119661	DNAL1	dynein, axonemal, light chain 1 [Source:HGNC Symbol;Acc:23247]	Mutated in primary ciliary dyskinesia (type 16) OMIM 610062 PMID:15845866, PMID:21496787. Component of outer dynein arms.	PMID:15845866, PMID:21496787	Arnaiz et al. 2009, Arnaiz et al. 2010, Avidor-Reiss et al. 2004, Broadhead et al. 2006, Li et al. 2004, Merchant et al. 2007, Ostrowski et al. 2002, Pazour et al. 2005, Ross et al. 2007, Smith et al. 2005, Stolc et al. 2005	Axoneme
ENSG00000163879	DNALI1	dynein, axonemal, light intermediate chain 1 [Source:HGNC Symbol;Acc:14353]	Component of axonemal dynein PMID:9284741, PMID:16496424	PMID:9284741, PMID:16496424	Arnaiz et al. 2009, Arnaiz et al. 2010, Avidor-Reiss et al. 2004, Blacque et al. 2005, Broadhead et al. 2006, Li et al. 2004, McClintock et al. 2008, Merchant et al. 2007, Ostrowski et al. 2002, Pazour et al. 2005, Ross et al. 2007, Smith et al. 2005, Stolc et al. 2005, Stubbs et al. 2008	Cilium
ENSG00000166171	DPCD	deleted in primary ciliary dyskinesia homolog (mouse) [Source:HGNC Symbol;Acc:24542]	Deleted in a mouse model of primary ciliary dyskinesia PMID: 20080492 PMID: 21746835	PMID:20080492, PMID:21746835
ENSG00000092964	DPYSL2	dihydropyrimidinase-like 2 [Source:HGNC Symbol;Acc:3014]	CRMP-2. Promotes axon formation, neurite outgrowth and elongation in neuronal cells. Targeted to cilium by GSK3 PMID:23185275	PMID:23185275	Mayer et al. 2009	Cilium
ENSG00000184845	DRD1	dopamine receptor D1 [Source:HGNC Symbol;Acc:3020]	Localized to the plasma membrane of neuronal cilia and NIH3T3 cells PMID: 20531939	PMID:20531939		Ciliary Membrane
ENSG00000149295	DRD2	dopamine receptor D2 [Source:HGNC Symbol;Acc:3023]	Localized to the plasma membrane of neuronal cilia and NIH3T3 cells PMID: 20531939	PMID:20531939		Ciliary Membrane
ENSG00000169676	DRD5	dopamine receptor D5 [Source:HGNC Symbol;Acc:3026]	Localized to the plasma membrane of neuronal cilia and NIH3T3 cells PMID: 20531939	PMID:20531939		Ciliary Membrane
ENSG00000107404	DVL1	dishevelled, dsh homolog 1 (Drosophila) [Source:HGNC Symbol;Acc:3084]	Required for apical docking of basal bodies PMID:18552847 and planar cell polarity via inversin PMID:15852005	PMID:18552847, PMID:15852005	Blacque et al. 2005	Basal Body
ENSG00000187240	DYNC2H1	dynein, cytoplasmic 2, heavy chain 1 [Source:HGNC Symbol;Acc:2962]	DHC1b. Mutated in Jeune asphyxiating thoracic dystrophy (type 3), short rib polydactyly syndromes (type 2 and 3) OMIM 603297 PMID:19442771. PMID:19361615. Required for ciliogenesis in chondrocytes. Localises to Golgi PMID:8666668.Involved in Smo trafficking along the cilium PMID:18488998. Required for cilia assemby PMID:9971742	PMID:19442771, PMID:19361615, PMID:8666668, PMID:18488998, PMID:9971742	Arnaiz et al. 2009, Arnaiz et al. 2010, Blacque et al. 2005, Boesger et al. 2009, Broadhead et al. 2006, Chen et al. 2006, Laurencon et al. 2007, Li et al. 2004, Liu et al. 2007, Mayer et al. 2009, Pazour et al. 2005, Smith et al. 2005	Golgi, Axoneme
ENSG00000146425	DYNLT1	dynein, light chain, Tctex-type 1 [Source:HGNC Symbol;Acc:11697]	TCTEX1. Role at transition zone in cilia resorption at the start of S phase PMID: 21394082. Regulates cilia length PMID: 21700358.	PMID:21700358, PMID:21394082	Arnaiz et al. 2009, Blacque et al. 2005, Broadhead et al. 2006, Li et al. 2004, Ostrowski et al. 2002, Pazour et al. 2005, Stolc et al. 2005	Axoneme, Transition Zone
ENSG00000256061	DYX1C1	dyslexia susceptibility 1 candidate 1 [Source:HGNC Symbol;Acc:21493]	Upregulated during ciliogenesis and localize to centrosome and (in some cells) primary cilia PMID:23300604	PMID:23300604		Centrosome, Cilium
ENSG00000096093	EFHC1	EF-hand domain (C-terminal) containing 1 [Source:HGNC Symbol;Acc:16406]	EF-hand domain (C-terminal) containing 1. Mutated in Juvenile myoclonic epilepsy. Axonemal protein PMID:15670853. Binds tektin PMID:16831421. Transcription regulated by FOXJ1a PMID:20937855. Regulates beat frequency? PMID:23213475	PMID:15670853, PMID:16831421, PMID:20937855, PMID:23213475	Arnaiz et al. 2009, Arnaiz et al. 2010, Broadhead et al. 2006, Keller et al. 2005, Kilburn et al. 2007, Kubo et al. 2008, Li et al. 2004, McClintock et al. 2008, Merchant et al. 2007, Ostrowski et al. 2002, Pazour et al. 2005, Ross et al. 2007, Smith et al. 2005, Stolc et al. 2005, Stubbs et al. 2008	Axoneme
ENSG00000072840	EVC	Ellis van Creveld syndrome [Source:HGNC Symbol;Acc:3497]	Mutated in Ellis-van Creveld syndrome and Weyers acrodental dysostosis OMIM 604831, PMID:10700184. At base of cilia PMID:17660199. Diminished Hh response in EVC patients PMID:19876929. Transduces Hh signal at cilium with Smo PMID:22986504.	PMID:10700184, PMID:17660199, PMID:19876929, PMID:22986504.		Transition Zone
ENSG00000173040	EVC2	Ellis van Creveld syndrome 2 [Source:HGNC Symbol;Acc:19747]	Mutated in Ellis-van Creveld syndrome OMIM 607261 PMID:607261. Transduces Hh signal at cilium with Smo PMID:22981989. Positive modulator of Hh signalling PMID:21356043	PMID:607261, PMID:22981989, PMID:21356043		Cilia membrane, Nucleus
ENSG00000180104	EXOC3	exocyst complex component 3 [Source:HGNC Symbol;Acc:30378]	SEC6. Required for deciliation. RNAi-mediated reduction of Exocyst subunit Sec6 inhibits ciliary shedding and specifically blocks deciliation-associated down-regulation of claudin-2 and gp135. PMID:19005211	PMID:19005211	Liu et al. 2007
ENSG00000131558	EXOC4	exocyst complex component 4 [Source:HGNC Symbol;Acc:30389]	SEC8. Required for apical docking of basal bodies with DVL1 PMID:18552847	PMID:18552847	Liu et al. 2007	Basal body
ENSG00000070367	EXOC5	exocyst complex component 5 [Source:HGNC Symbol;Acc:10696]	SEC10. Necessary for primary ciliogenesis and cystogenesis in vitro PMID:19297529	PMID:19297529	Liu et al. 2007	Cytosol, Plasma Membrane, Cilium
ENSG00000138190	EXOC6	exocyst complex component 6 [Source:HGNC Symbol;Acc:23196]	Sec15 paralogue. Binds Rabin8 PMID: 23435566	PMID:23435566	Blacque et al. 2005, Liu et al. 2007
ENSG00000144036	EXOC6B	exocyst complex component 6B [Source:HGNC Symbol;Acc:17085]	Sec15 paralogue. Binds Rabin8 PMID: 23435566	PMID:23435566	Blacque et al. 2005, Liu et al. 2007
ENSG00000170264	FAM161A	family with sequence similarity 161, member A [Source:HGNC Symbol;Acc:25808]	Mutated in retinitis pigmentosa (type 28) OMIM 613596 PMID:20705278, PMID:20705279. Role in microtubule acetylation and stabilizationPMID: 22791751. Interacts with lebercilin, CEP290, OFD1 and SDCCAG8. Knockdown reduces cilia number PMID:22940612. Localizes In retinal photoreceptors: connecting cilium, the basal body region and the adjacent centriole. In cultured cells: at centrosome base of prim…	PMID:20705278, PMID:20705279, PMID: 22791751, PMID:22940612.	Andersen et al. 2003, Efimenko et al. 2005, Liu et al. 2007, Ross et al. 2007	Connecting Cilium, Basal Body, Centrosome
ENSG00000188878	FBF1	Fas (TNFRSF6) binding factor 1 [Source:HGNC Symbol;Acc:24674]	Distal appendage of centrioles, essential for ciliogenesis PMID:23348840.	PMID:23348840.	Avidor-Reiss et al. 2004, Laurencon et al. 2007	Centriole
ENSG00000196924	FLNA	filamin A, alpha [Source:HGNC Symbol;Acc:3754]	Interacts with meckelin (TMEM67) and MKS1. At base of cilium. Knockdown leads to reduced numbers of cilia. PMID:22121117	PMID:22121117	Liu et al. 2007, Mayer et al. 2009	Basal body
ENSG00000133393	FOPNL	FGFR1OP N-terminal like [Source:HGNC Symbol;Acc:26435]	FOR20. Pericentriolar satellite protein. Involved in regulating the interaction of PCM1 satellites with microtubules and motors PMID:20551181	PMID:20551181	Andersen et al. 2003, Kilburn et al. 2007, Li et al. 2004, Liu et al. 2007, Merchant et al. 2007	Centriolar Satellite
ENSG00000129654	FOXJ1	forkhead box J1 [Source:HGNC Symbol;Acc:3816]	PMID:19011630 transcription factor regulating expression of cilia genes	PMID:19011630	McClintock et al. 2008, Ross et al. 2007	Nucleus
ENSG00000010361	FUZ	fuzzy homolog (Drosophila) [Source:HGNC Symbol;Acc:26219]	PMID:16493421 governs apical actin assembly and thus controls the orientation, but not assembly, of ciliary microtubules. Regulates IFT PMID:22778277	PMID:16493421, PMID:22778277		Cytosol
ENSG00000141013	GAS8	growth arrest-specific 8 [Source:HGNC Symbol;Acc:4166]	Required for sperm motility PMID:11751847 and Smo translocation into cilium PMID:21659505. microtubule associated subunit of the Dynein Regulatory Complex (DRC)	PMID:11751847, PMID:21659505	Arnaiz et al. 2009, Arnaiz et al. 2010, Avidor-Reiss et al. 2004, Broadhead et al. 2006, Li et al. 2004, Merchant et al. 2007, Ostrowski et al. 2002, Pazour et al. 2005, Smith et al. 2005, Stolc et al. 2005	Axoneme
ENSG00000111087	GLI1	GLI family zinc finger 1 [Source:HGNC Symbol;Acc:4317]	Effectors of Hh signaling, localizes to tip of cilium. PMID:21209912	PMID:21209912	Blacque et al. 2005	Ciliary Tip
ENSG00000074047	GLI2	GLI family zinc finger 2 [Source:HGNC Symbol;Acc:4318]	Localizes together with other Hh proteins to tip of cilium	PMID:16254602	Blacque et al. 2005	Ciliary Tip
ENSG00000106571	GLI3	GLI family zinc finger 3 [Source:HGNC Symbol;Acc:4319]	Localizes together with other Hh proteins to tip of cilium	PMID:16254602	Blacque et al. 2005	Ciliary Tip
ENSG00000126603	GLIS2	GLIS family zinc finger 2 [Source:HGNC Symbol;Acc:29450]	NPHP7 OMIM 608539. Mutation causes NPHP.	PMID:17618285
ENSG00000143147	GPR161	G protein-coupled receptor 161 [Source:HGNC Symbol;Acc:23694]	Localizes to primary cilia in a Tulp3/IFT-A-dependent manner. Negatively regulates Shh signalling PMID:23332756	PMID:23332756		Cilium
ENSG00000164199	GPR98	G protein-coupled receptor 98 [Source:HGNC Symbol;Acc:17416]	USH2C OMIM 602851. Mutation causes Usher syndrome type IIC	PMID:15671307	Liu et al. 2007	Connecting Cilium, Stereocilium
ENSG00000082701	GSK3B	glycogen synthase kinase 3 beta [Source:HGNC Symbol;Acc:4617]	Combined deactivation with VHL causes loss of cilia	PMID:17450132, PMID:23185275	Liu et al. 2007, Nogales-Cadenas et al. 2006, Pazour et al. 2005
ENSG00000173805	HAP1	huntingtin-associated protein 1 [Source:HGNC Symbol;Acc:4812]	Retrograde trafficking of PCM1 regulated by HTT and HAP1 to control ciliogenesis PMID:21985783	PMID:21985783	Nogales-Cadenas et al. 2006	Centrosome, Basal Body
ENSG00000164818	HEATR2	HEAT repeat containing 2 [Source:HGNC Symbol;Acc:26013]	Mutation causes PCD, presumably involved in dynein arm transport or assembly	PMID:23040496	Li et al. 2004	Cytosol
ENSG00000108753	HNF1B	HNF1 homeobox B [Source:HGNC Symbol;Acc:11630]	Mutation causes renal cyst and diabetes syndrome (OMIM #137920). Deficiency causes ciliary defects in human cholangiocytes PMID:22706971	PMID:22706971
ENSG00000109971	HSPA8	heat shock 70kDa protein 8 [Source:HGNC Symbol;Acc:5241]	Chaperone of the IFT together with DnajB6	PMID:19302411	Andersen et al. 2003, Arnaiz et al. 2009, Blacque et al. 2005, Broadhead et al. 2006, Kilburn et al. 2007, Laurencon et al. 2007, Liu et al. 2007, Mayer et al. 2008, Mayer et al. 2009, Muller et al. 2010, Nogales-Cadenas et al. 2006, Ostrowski et al. 2002, Pazour et al. 2005, Ross et al. 2007, Stolc et al. 2005
ENSG00000081870	HSPB11	heat shock protein family B (small), member 11 [Source:HGNC Symbol;Acc:25019]	IFT25, part of IFT-B complex. Forms a complex with IFT27. External submission.	PMID:19253336; PMID:19382199; PMID:21505417; PMID:22595669	Li et al. 2004, Liu et al. 2007, Pazour et al. 2005, Stolc et al. 2005	Cilium, IFT
ENSG00000158748	HTR6	5-hydroxytryptamine (serotonin) receptor 6, G protein-coupled [Source:HGNC Symbol;Acc:5301]	Localises to the plasma membrane of neuronal cilia in the rat brain. PMID:10924708	PMID:10924708		Ciliary Membrane
ENSG00000197386	HTT	huntingtin [Source:HGNC Symbol;Acc:4851]	Retrograde trafficking of PCM1 regulated by HTT and HAP1 to control ciliogenesis PMID:21985783	PMID:21985783	Liu et al. 2007, Nogales-Cadenas et al. 2006, Ross et al. 2007	Centrosome, Basal Body
ENSG00000157423	HYDIN	HYDIN, axonemal central pair apparatus protein [Source:HGNC Symbol;Acc:19368]	axonemal central pair apparatus protein PMID:17296796 mutated in PCD PMID: 23022101	PMID:17296796, PMID:23022101	Arnaiz et al. 2009, Boesger et al. 2009, Broadhead et al. 2006, Li et al. 2004, McClintock et al. 2008, Merchant et al. 2007, Pazour et al. 2005, Ross et al. 2007, Smith et al. 2005	Central Pair
ENSG00000198331	HYLS1	hydrolethalus syndrome 1 [Source:HGNC Symbol;Acc:26558]	Hydrolethalus syndrome OMIM 610693. Mutation impares ciliogenesis. Required for apical anchoring of basal body/centriole	PMID:19656802	Andersen et al. 2003	Basal Body
ENSG00000163913	IFT122	intraflagellar transport 122 homolog (Chlamydomonas) [Source:HGNC Symbol;Acc:13556]	component of IFT complex A	PMID:20493458	Arnaiz et al. 2009, Avidor-Reiss et al. 2004, Chen et al. 2006, Li et al. 2004, Liu et al. 2007, Pazour et al. 2005	Basal Body, Cilium, IFT
ENSG00000187535	IFT140	intraflagellar transport 140 homolog (Chlamydomonas) [Source:HGNC Symbol;Acc:29077]	component of IFT complex A, mutated in skeletal ciliopathies with kidney disease PMID: 23418020	PMID:23418020	Arnaiz et al. 2009, Arnaiz et al. 2010, Avidor-Reiss et al. 2004, Blacque et al. 2005, Efimenko et al. 2005, Li et al. 2004, Liu et al. 2007, Merchant et al. 2007, Pazour et al. 2005	Basal Body, Cilium, IFT
ENSG00000138002	IFT172	intraflagellar transport 172 homolog (Chlamydomonas) [Source:HGNC Symbol;Acc:30391]	component of IFT complex B	PMID:18930042	Arnaiz et al. 2009, Arnaiz et al. 2010, Avidor-Reiss et al. 2004, Blacque et al. 2005, Chen et al. 2006, Efimenko et al. 2005, Laurencon et al. 2007, Li et al. 2004, Liu et al. 2007, McClintock et al. 2008, Merchant et al. 2007, Ostrowski et al. 2002, Pazour et al. 2005, Ross et al. 2007	Basal Body, Cilium, IFT
ENSG00000109083	IFT20	intraflagellar transport 20 homolog (Chlamydomonas) [Source:HGNC Symbol;Acc:30989]	component of IFT complex B	PMID:12821668, PMID:16775004	Arnaiz et al. 2009, Avidor-Reiss et al. 2004, Blacque et al. 2005, Efimenko et al. 2005, Laurencon et al. 2007, Liu et al. 2007, Merchant et al. 2007, Nogales-Cadenas et al. 2006, Ostrowski et al. 2002, Pazour et al. 2005, Stolc et al. 2005	Basal Body, Cilium, Golgi, IFT
ENSG00000100360	IFT27	intraflagellar transport 27 homolog (Chlamydomonas) [Source:HGNC Symbol;Acc:18626]	component of IFT complex B. Rab-like small G protein	PMID:22076686	Arnaiz et al. 2009, Arnaiz et al. 2010, Liu et al. 2007, Merchant et al. 2007, Ostrowski et al. 2002, Pazour et al. 2005, Ross et al. 2007, Stolc et al. 2005	Basal Body, Cilium, IFT
ENSG00000119650	IFT43	intraflagellar transport 43 homolog (Chlamydomonas) [Source:HGNC Symbol;Acc:29669]	component of IFT complex A	PMID:21378380	Boesger et al. 2009, Li et al. 2004, Merchant et al. 2007, Pazour et al. 2005, Ross et al. 2007	Basal Body, Cilium, IFT
ENSG00000118096	IFT46	intraflagellar transport 46 homolog (Chlamydomonas) [Source:HGNC Symbol;Acc:26146]	component of IFT complex B, confirmed in PMID:21289087	PMID:21289087	Arnaiz et al. 2009, Avidor-Reiss et al. 2004, Laurencon et al. 2007, Li et al. 2004, Liu et al. 2007, Merchant et al. 2007, Ostrowski et al. 2002, Pazour et al. 2005, Ross et al. 2007, Stolc et al. 2005	Basal Body, Cilium, IFT
ENSG00000101052	IFT52	intraflagellar transport 52 homolog (Chlamydomonas) [Source:HGNC Symbol;Acc:15901]	component of IFT complex B	PMID:11676918	Arnaiz et al. 2009, Avidor-Reiss et al. 2004, Blacque et al. 2005, Chen et al. 2006, Efimenko et al. 2005, Li et al. 2004, Liu et al. 2007, Merchant et al. 2007, Pazour et al. 2005, Smith et al. 2005, Stolc et al. 2005	Basal Body, Cilium, IFT
ENSG00000114446	IFT57	intraflagellar transport 57 homolog (Chlamydomonas) [Source:HGNC Symbol;Acc:17367]	component of IFT complex B	PMID:18492793	Arnaiz et al. 2009, Arnaiz et al. 2010, Avidor-Reiss et al. 2004, Blacque et al. 2005, Chen et al. 2006, Efimenko et al. 2005, Laurencon et al. 2007, Li et al. 2004, Liu et al. 2007, Merchant et al. 2007, Ostrowski et al. 2002, Pazour et al. 2005, Ross et al. 2007, Stolc et al. 2005	Basal Body, Cilium, IFT
ENSG00000096872	IFT74	intraflagellar transport 74 homolog (Chlamydomonas) [Source:HGNC Symbol;Acc:21424]	component of IFT complex B	PMID:15955805	Arnaiz et al. 2009, Arnaiz et al. 2010, Blacque et al. 2005, Chen et al. 2006, Li et al. 2004, Liu et al. 2007, McClintock et al. 2008, Merchant et al. 2007, Ostrowski et al. 2002, Pazour et al. 2005, Ross et al. 2007, Stolc et al. 2005	Basal Body, Cilium, IFT
ENSG00000068885	IFT80	intraflagellar transport 80 homolog (Chlamydomonas) [Source:HGNC Symbol;Acc:29262]	component of IFT complex B, ATD2 OMIM 611177	PMID:17468754	Arnaiz et al. 2009, Avidor-Reiss et al. 2004, Blacque et al. 2005, Chen et al. 2006, Efimenko et al. 2005, Li et al. 2004, Liu et al. 2007, Mayer et al. 2009, Merchant et al. 2007, Ostrowski et al. 2002, Pazour et al. 2005, Stolc et al. 2005	Basal Body, Cilium, IFT
ENSG00000122970	IFT81	intraflagellar transport 81 homolog (Chlamydomonas) [Source:HGNC Symbol;Acc:14313]	component of IFT complex B	PMID:15955805	Arnaiz et al. 2009, Arnaiz et al. 2010, Blacque et al. 2005, Chen et al. 2006, Li et al. 2004, Liu et al. 2007, Merchant et al. 2007, Ostrowski et al. 2002, Pazour et al. 2005, Ross et al. 2007, Stolc et al. 2005	Basal Body, Cilium, IFT
ENSG00000032742	IFT88	intraflagellar transport 88 homolog (Chlamydomonas) [Source:HGNC Symbol;Acc:20606]	component of IFT complex B	PMID:11062270	Arnaiz et al. 2009, Arnaiz et al. 2010, Avidor-Reiss et al. 2004, Blacque et al. 2005, Chen et al. 2006, Efimenko et al. 2005, Li et al. 2004, Liu et al. 2007, Merchant et al. 2007, Ostrowski et al. 2002, Pazour et al. 2005, Ross et al. 2007, Stolc et al. 2005	Basal Body, Cilium, IFT
ENSG00000148384	INPP5E	inositol polyphosphate-5-phosphatase, 72 kDa [Source:HGNC Symbol;Acc:21474]	JBTS1 OMIM 613037. cause primary cilium signaling defects, ciliary instability and ciliopathies in human and mouse	PMID:19668215	Kim et al. 2010	Axoneme
ENSG00000164066	INTU	inturned planar cell polarity effector homolog (Drosophila) [Source:HGNC Symbol;Acc:29239]	PMID:16493421 governs apical actin assembly and thus controls the orientation, but not assembly, of ciliary microtubules	PMID:16493421		Plasma Membrane
ENSG00000119509	INVS	inversin [Source:HGNC Symbol;Acc:17870]	Known ciliopathy gene NPHP2 OMIM 243305	PMID:12872123	Blacque et al. 2005, Nogales-Cadenas et al. 2006	Cilium, Basal Body, Centrosome
ENSG00000173226	IQCB1	IQ motif containing B1 [Source:HGNC Symbol;Acc:28949]	Known ciliopathy gene NPHP5, SLS5 OMIM 609237	PMID:15723066, PMID:20881296	Liu et al. 2007	Basal Body, Centrosome
ENSG00000117245	KIF17	kinesin family member 17 [Source:HGNC Symbol;Acc:19167]	Kinesin 2 motor, active in antergrade IFT PMID: 18304522, PMID: 16782012	PMID:18304522, PMID:16782012	Arnaiz et al. 2010, Wigge et al. 1998	Ciliary Tip
ENSG00000196169	KIF19	kinesin family member 19 [Source:HGNC Symbol;Acc:26735]	Microtubule-depolymerizing kinesin for ciliary length control PMID: 23168168	PMID:23168168		Ciliary Tip
ENSG00000186638	KIF24	kinesin family member 24 [Source:HGNC Symbol;Acc:19916]	Recruites CP110 to centrosome to regulate ciliogenesis PMID:21620453	PMID:21620453		Centriole
ENSG00000165115	KIF27	kinesin family member 27 [Source:HGNC Symbol;Acc:18632]	Hydrocephalus due to dysfunctional motile cilia in KO mouse PMID: 21746835	PMID:21746835	McClintock et al. 2008, Pazour et al. 2005
ENSG00000131437	KIF3A	kinesin family member 3A [Source:HGNC Symbol;Acc:6319]	Mouse mutants suffer Situs inversus and embryonic ciliary morphogenensis defects PMID:10220415	PMID:10220415	Arnaiz et al. 2010, Avidor-Reiss et al. 2004, Liu et al. 2007, Pazour et al. 2005, Wigge et al. 1998	Cilium
ENSG00000101350	KIF3B	kinesin family member 3B [Source:HGNC Symbol;Acc:6320]	Kinesin linked to IFT complex PMID: 12821668. KIF3B mutation in mouse cause randomization of left-right symetry PMID:9865700	PMID:9865700, PMID:12821668	Avidor-Reiss et al. 2004, Blacque et al. 2005, Laurencon et al. 2007, Liu et al. 2007, Pazour et al. 2005, Wigge et al. 1998	Cilium
ENSG00000084731	KIF3C	kinesin family member 3C [Source:HGNC Symbol;Acc:6321]	KIF3C dimerizes with KIF3A, redundant with KIF3B	PMID:23123805	Avidor-Reiss et al. 2004, Blacque et al. 2005, Laurencon et al. 2007, Pazour et al. 2005, Wigge et al. 1998	Cilium
ENSG00000166813	KIF7	kinesin family member 7 [Source:HGNC Symbol;Acc:30497]	JBTS12, mutation causes defect in cilia formation. Function in Hh-signaling	PMID:21633164, PMID:19592253	Pazour et al. 2005	Ciliary Tip
ENSG00000135338	LCA5	Leber congenital amaurosis 5 [Source:HGNC Symbol;Acc:31923]	Causes LCA OMIM 611408	PMID:17546029	Liu et al. 2007, Ostrowski et al. 2002	Basal Body, Cilium
ENSG00000129295	LRRC6	leucine rich repeat containing 6 [Source:HGNC Symbol;Acc:16725]	Essential for proper axonemal assembly of inner and outer dynein arms, causes PCD. PMID:23122589	PMID:23122589	Arnaiz et al. 2010, McClintock et al. 2008, Merchant et al. 2007, Ross et al. 2007	Cilium
ENSG00000163818	LZTFL1	leucine zipper transcription factor-like 1 [Source:HGNC Symbol;Acc:6741]	BBS. BBSome and smoothened trafficking regulator PMID: 22510444	PMID:22510444	Liu et al. 2007, Pazour et al. 2005, Ross et al. 2007	Basal Body, Cilium
ENSG00000111837	MAK	male germ cell-associated kinase [Source:HGNC Symbol;Acc:6816]	Mutation causes RP. RP62 OMIM 154235	PMID:22110072	Liu et al. 2007, Ostrowski et al. 2002, Ross et al. 2007	Cilium
ENSG00000172005	MAL	mal, T-cell differentiation protein [Source:HGNC Symbol;Acc:6817]	Absent/abnormal cilia when overexpressed PMID: 22895261. Punctate distribution in some cilia	PMID:22895261		Cilium
ENSG00000101367	MAPRE1	microtubule-associated protein, RP/EB family, member 1 [Source:HGNC Symbol;Acc:6890]	Also called EB1. MT plus-end-tracking protein. promotes ciliogenesis. PMID: 21768326	PMID:21768326	Andersen et al. 2003, Blacque et al. 2005, Liu et al. 2007, Mayer et al. 2008, Nogales-Cadenas et al. 2006, Pazour et al. 2005, Wigge et al. 1998	Centrosome, Cytosol, Golgi
ENSG00000128285	MCHR1	melanin-concentrating hormone receptor 1 [Source:HGNC Symbol;Acc:4479]	Localizes to primary cilia PMID: 18256283	PMID:18256283		Ciliary Membrane
ENSG00000111554	MDM1	Mdm1 nuclear protein homolog (mouse) [Source:HGNC Symbol;Acc:29917]	Upregulated during ciliogenesis and localize to centrosomes and primary cilia PMID: 23300604. Nonsense mutation in Mdm1 in the arrd2 mouse model for age-related retinal degeneration PMID: 18805803	PMID:23300604, PMID:18805803	Andersen et al. 2003, Liu et al. 2007, Nogales-Cadenas et al. 2006, Ross et al. 2007	Centrosome, Cilium
ENSG00000125863	MKKS	McKusick-Kaufman syndrome [Source:HGNC Symbol;Acc:7108]	MKKS, BBS6 OMIM 604896 Forms complex with other chaperonin-like BBS proteins to facilitate BBSome assembly PMID:20080638. At basal body of differentiating preadipocytes. Role in targeting of Wnt and Hh receptors to this cilium PMID:19190184.	PMID:10973251, PMID:15731008	Nogales-Cadenas et al. 2006	Basal Body, Cytosol
ENSG00000011143	MKS1	Meckel syndrome, type 1 [Source:HGNC Symbol;Acc:7121]	MKS1, BBS13 OMIM 609883	PMID:16415886	Keller et al. 2005, Li et al. 2004, Liu et al. 2007	Basal Body
ENSG00000178053	MLF1	myeloid leukemia factor 1 [Source:HGNC Symbol;Acc:7125]	Upregulated during ciliogenesis and localize to primary cilia and motile cilia PMID:23300604	PMID:23300604	Nogales-Cadenas et al. 2006, Ostrowski et al. 2002, Ross et al. 2007	Cilium
ENSG00000138587	MNS1	meiosis-specific nuclear structural 1 [Source:HGNC Symbol;Acc:29636]	Mns1-/- mice have short, immotile sperm flagella, situs defects and hydrocephalus. Protein localised along flagellum. PMID:22396656. Knockdown in IMCD3 and 3T3 cells causes Hh signalling defects PMID:21289087	PMID:22396656, PMID:21289087	Arnaiz et al. 2009, Arnaiz et al. 2010, Cao et al. 2008, Li et al. 2004, Ostrowski et al. 2002, Pazour et al. 2005, Ross et al. 2007, Smith et al. 2005, Stolc et al. 2005	Axoneme
ENSG00000091536	MYO15A	myosin XVA [Source:HGNC Symbol;Acc:7594]	DFNB3 OMIM 600316. Localizes to tip of stereocilia, essential for staircase formation.	PMID:14610277		Ciliary Tip, Stereocilium
ENSG00000137474	MYO7A	myosin VIIA [Source:HGNC Symbol;Acc:7606]	Known ciliopathy gene DFNA11, DFNB2, USH1B OMIM 276903	PMID:7870171	Blacque et al. 2005, Liu et al. 2007	Ciliary Tip, Stereocilium
ENSG00000137601	NEK1	NIMA-related kinase 1 [Source:HGNC Symbol;Acc:7744]	SRPS2. Promotes VHL degradation and ciliary destabilization	PMID:23255108		Basal Body, Pericentriolar Matrix
ENSG00000117650	NEK2	NIMA-related kinase 2 [Source:HGNC Symbol;Acc:7745]	required for cilium disassembly at G2/M	PMID:22613497	Andersen et al. 2003, Nogales-Cadenas et al. 2006	Basal Body, Centriole
ENSG00000114904	NEK4	NIMA-related kinase 4 [Source:HGNC Symbol;Acc:11399]	Interacts with RPGRIP1 and RPGRIP1L. Regulates cilium integrity. PMID:21685204	PMID:21685204		Basal Body, Ciliary Rootlet
ENSG00000160602	NEK8	NIMA-related kinase 8 [Source:HGNC Symbol;Acc:13387]	Known ciliopathy gene NPHP9 OMIM 609799	PMID:22106379, PMID:18199800		Transition Zone
ENSG00000064300	NGFR	nerve growth factor receptor [Source:HGNC Symbol;Acc:7809]	Localized to the plasma membrane of neuronal cilia PMID: 20875398	PMID:20875398		Ciliary Membrane
ENSG00000100503	NIN	ninein (GSK3B interacting protein) [Source:HGNC Symbol;Acc:14906]	PMID: 21725307 PMID: 15784680	PMID:21725307, PMID:15784680	Andersen et al. 2003, Nogales-Cadenas et al. 2006	Centriole
ENSG00000101004	NINL	ninein-like [Source:HGNC Symbol;Acc:29163]	Interacts with lebercilin, USH2A (isoform B) PMID:18826961	PMID:18826961	Nogales-Cadenas et al. 2006	Basal Body, Centrosome
ENSG00000112981	NME5	NME/NM23 family member 5 [Source:HGNC Symbol;Acc:7853]	Hydrocephalus and infertility due to dysfunctional motile cilia in KO mouse PMID: 21746835	PMID:21746835	McClintock et al. 2008, Ostrowski et al. 2002, Pazour et al. 2005, Ross et al. 2007, Stolc et al. 2005, Stubbs et al. 2008
ENSG00000143156	NME7	NME/NM23 family member 7 [Source:HGNC Symbol;Acc:20461]	PMID:21289087 IFT transport and signalling defects after knockdown	PMID:21289087	Andersen et al. 2003, Arnaiz et al. 2009, Arnaiz et al. 2010, Broadhead et al. 2006, Cao et al. 2008, Keller et al. 2005, Laurencon et al. 2007, Li et al. 2004, Liu et al. 2007, Merchant et al. 2007, Nogales-Cadenas et al. 2006, Ostrowski et al. 2002, Pazour et al. 2005, Stolc et al. 2005
ENSG00000086288	NME8	NME/NM23 family member 8 [Source:HGNC Symbol;Acc:16473]	The sea urchin ortholog of this gene encodes a component of sperm outer dynein arms, and the protein is implicated in ciliary function. Mutations in this gene are implicated in primary ciliary dyskinesia type 6, MIM: 610852	PMID:17360648
ENSG00000214513	NOTO	notochord homeobox [Source:HGNC Symbol;Acc:31839]	PMID:17884984 transcription factor regulating expression of cilia genes	PMID:17884984		Nucleus
ENSG00000144061	NPHP1	nephronophthisis 1 (juvenile) [Source:HGNC Symbol;Acc:7905]	Known ciliopathy gene JBTS4, NPHP1, SLS1 OMIM 607100	PMID:7806215, PMID:15138899, PMID:16885411	Blacque et al. 2005, Chen et al. 2006, Liu et al. 2007, McClintock et al. 2008, Ostrowski et al. 2002, Ross et al. 2007	Transition zone
ENSG00000113971	NPHP3	nephronophthisis 3 (adolescent) [Source:HGNC Symbol;Acc:7907]	Known ciliopathy gene MKS7, NPHP3 OMIM 608002. PMID:22328406, PMID: 22085962	PMID:22328406	Li et al. 2004, Pazour et al. 2005
ENSG00000131697	NPHP4	nephronophthisis 4 [Source:HGNC Symbol;Acc:19104]	Known ciliopathy gene NPHP4, SLS4 OMIM 607215	PMID:12244321, PMID:15661758	Blacque et al. 2005, Chen et al. 2006, Efimenko et al. 2005, Keller et al. 2005, Li et al. 2004, Liu et al. 2007, Merchant et al. 2007	Transition zone
ENSG00000126883	NUP214	nucleoporin 214kDa [Source:HGNC Symbol;Acc:8064]	part of ciliary pore complex PMID:22388888	PMID:22388888		Transition zone
ENSG00000163002	NUP35	nucleoporin 35kDa [Source:HGNC Symbol;Acc:29797]	nucleoporin 35kDa, part of ciliary pore complex, PMID:22388888	PMID:22388888	Blacque et al. 2005, Muller et al. 2010	Transition zone
ENSG00000075188	NUP37	nucleoporin 37kDa [Source:HGNC Symbol;Acc:29929]	part of ciliary pore complex PMID:22388888	PMID:22388888		Transition zone
ENSG00000213024	NUP62	nucleoporin 62kDa [Source:HGNC Symbol;Acc:8066]	part of ciliary pore complex PMID:22388888	PMID:22388888	Andersen et al. 2003	Transition zone
ENSG00000102900	NUP93	nucleoporin 93kDa [Source:HGNC Symbol;Acc:28958]	part of ciliary pore complex PMID:22388888	PMID:22388888	Andersen et al. 2003, Muller et al. 2010	Transition zone
ENSG00000122126	OCRL	oculocerebrorenal syndrome of Lowe [Source:HGNC Symbol;Acc:8108]	Causes Lowe Syndrome. Involved in assembly of primary cilia, involed in Rab8n dependent protein trafficking to the cilium. PMID:22228094	PMID:22228094		Cilium
ENSG00000136811	ODF2	outer dense fiber of sperm tails 2 [Source:HGNC Symbol;Acc:8114]	Several isoforms, all have quite different function in ciliogenesis	PMID:20234188, PMID:23470458	Andersen et al. 2003, Cao et al. 2008, Liu et al. 2007, Nogales-Cadenas et al. 2006	Basal Body
ENSG00000046651	OFD1	oral-facial-digital syndrome 1 [Source:HGNC Symbol;Acc:2567]	JBTS10, OFD1, SGBS2 OMIM 300170	PMID:9215688, PMID:11950863, PMID:17761535	Andersen et al. 2003, Liu et al. 2007, Nogales-Cadenas et al. 2006	Basal Body, Nucleus
ENSG00000085840	ORC1	origin recognition complex, subunit 1 [Source:HGNC Symbol;Acc:8487]	Causes Meier-Gorlin syndrome (MGS), a disorder conferring microcephaly, primordial dwarfism, underdeveloped ears, and skeletal abnormalities. knockdown affects ciliogenesis and Hh signaling. PMID: 23516378	PMID:23516378	Efimenko et al. 2005, Muller et al. 2010
ENSG00000112530	PACRG	PARK2 co-regulated [Source:HGNC Symbol;Acc:19152]	Deletion of the Parkin co-regulated gene causes defects in ependymal ciliary motility and hydrocephalus in the quakingviable mutant mouse	PMID:16278296, PMID:20106870	Arnaiz et al. 2009, Arnaiz et al. 2010, Avidor-Reiss et al. 2004, Blacque et al. 2005, Broadhead et al. 2006, Chen et al. 2006, Efimenko et al. 2005, Keller et al. 2005, Li et al. 2004, McClintock et al. 2008, Merchant et al. 2007, Ostrowski et al. 2002, Pazour et al. 2005, Ross et al. 2007, Smith et al. 2005, Stolc et al. 2005	Axoneme
ENSG00000007168	PAFAH1B1	platelet-activating factor acetylhydrolase 1b, regulatory subunit 1 (45kDa) [Source:HGNC Symbol;Acc:8574]	LIS1 OMIM 601545. Mammalian Lis1 localizes to motile cilia in trachea and oviduct, but is absent from non-motile primary cilia PMID:17314247	PMID:17314247	Andersen et al. 2003, Blacque et al. 2005, Liu et al. 2007, Nogales-Cadenas et al. 2006, Ross et al. 2007	Axoneme
ENSG00000148498	PARD3	par-3 partitioning defective 3 homolog (C. elegans) [Source:HGNC Symbol;Acc:16051]	Localizes to the cilium and regulates ciliogenesis PMID:15324661, PMID:18070914	PMID:15324661, PMID:18070914		Cilium
ENSG00000102981	PARD6A	par-6 partitioning defective 6 homolog alpha (C. elegans) [Source:HGNC Symbol;Acc:15943]	Localizes to the cilium and regulates ciliogenesis PMID:15324661	PMID:15324661	Blacque et al. 2005, Laurencon et al. 2007	Cilium
ENSG00000150275	PCDH15	protocadherin-related 15 [Source:HGNC Symbol;Acc:14674]	Mutation causes USH1F OMIM 605514	PMID:11398101, PMID:11487575, PMID:14570705	Liu et al. 2007	Connecting Cilium, Stereocilium
ENSG00000078674	PCM1	pericentriolar material 1 [Source:HGNC Symbol;Acc:8727]	Centriolar satellite protein PMID:10579718. Interacts with BBS8 PMID:14520415. Centriolar localisation dependent on BBS4 PMID:15107855. Interacts with CEP290, involved in RAB8 localisation to cilium PMID:18772192. Retrograde trafficking of PCM1 regulated by HTT and HAP1 PMID: 21985783. Recruits PLK1 to the pericentriolar matrix to promote primary cilia disassembly before mitotic entry PMID:233454…	PMID:10579718, IPMID:14520415, PMID:15107855, PMID:18772192, PMID: 21985783, PMID:23345402.	Andersen et al. 2003, Liu et al. 2007, Nogales-Cadenas et al. 2006, Ross et al. 2007	Centriolar Satellite
ENSG00000156973	PDE6D	phosphodiesterase 6D, cGMP-specific, rod, delta [Source:HGNC Symbol;Acc:8788]	Part of the ARL13B, INPP5E and CEP164 network PMID: 23150559	PMID:23150559	Liu et al. 2007
ENSG00000186862	PDZD7	PDZ domain containing 7 [Source:HGNC Symbol;Acc:26257]	PMID:20440071 Homologue of USH1C and USH2D. Mutation modulates disease severity and onset of Usher patients	PMID:20440071		Nucleus, Basal body
ENSG00000077684	PHF17	PHD finger protein 17 [Source:HGNC Symbol;Acc:30027]	JADE1. Interacts with pVHL, PC1 and NPHP4. PC1 and NPHP4 regulate JADE1 TF activity	PMID:23001567, PMID:22654112	Blacque et al. 2005	Basal Body, Nucleus, Transition Zone
ENSG00000083535	PIBF1	progesterone immunomodulatory binding factor 1 [Source:HGNC Symbol;Acc:23352]	CEP90, PMID:23110211. Centriolar satelite protein required for primary cilia formation and BBS4 localization to the cilium	PMID:23110211	Andersen et al. 2003, Liu et al. 2007, Nogales-Cadenas et al. 2006	Pericentriolar Matrix
ENSG00000008710	PKD1	polycystic kidney disease 1 (autosomal dominant) [Source:HGNC Symbol;Acc:9008]	OMIM 601313. Mutation causes PKD. Dimerizes with PKD2 to form a channel in the ciliary membrane	PMID:1577479, PMID:7633406, PMID:8981910, PMID:9177229		Ciliary Membrane
ENSG00000158683	PKD1L1	polycystic kidney disease 1 like 1 [Source:HGNC Symbol;Acc:18053]	PMID:21307093 interacts with PKD2, required for normal Left-Richt patterning	PMID:21307093		Cilium
ENSG00000118762	PKD2	polycystic kidney disease 2 (autosomal dominant) [Source:HGNC Symbol;Acc:9009]	OMIM 173910. Mutation causes PKD. Dimerizes with PKD1 to form a channel in the ciliary membran	PMID:8650545		Ciliary Membrane
ENSG00000170927	PKHD1	polycystic kidney and hepatic disease 1 (autosomal recessive) [Source:HGNC Symbol;Acc:9016]	OMIM 606702. Co-localizes with PKD2 to basal body and cilium. Cuases polycystic kidney and hepatic disease	PMID:11898128, PMID:14978161, PMID:15458427		Basal Body, Cilium, Cytosol
ENSG00000166851	PLK1	polo-like kinase 1 [Source:HGNC Symbol;Acc:9077]	Localizes to TZ and induces phosphorylation of NPHP1 PMID:22701722	PMID:22701722	Andersen et al. 2003, Muller et al. 2010, Nogales-Cadenas et al. 2006	Transition Zone
ENSG00000164087	POC1A	POC1 centriolar protein homolog A (Chlamydomonas) [Source:HGNC Symbol;Acc:24488]	Causes Primordial Dwarfism, a ciliopathy. A centriolar/basal body protein causes ciliogenesis defects and impaired mitosis PMID:22840364, OMIM:614783	PMID:22840364	Avidor-Reiss et al. 2004, Broadhead et al. 2006, Keller et al. 2005, Kilburn et al. 2007, Liu et al. 2007, Merchant et al. 2007, Nogales-Cadenas et al. 2006	Centriole
ENSG00000185920	PTCH1	patched 1 [Source:HGNC Symbol;Acc:9585]	PMID: 17641202	PMID:17641202	Blacque et al. 2005	Ciliary Membrane
ENSG00000158079	PTPDC1	protein tyrosine phosphatase domain containing 1 [Source:HGNC Symbol;Acc:30184]	PMID:21289087 Hh signalling defects after knockdown, validated. Knockdown produces elongated cilia	PMID:21289087	Arnaiz et al. 2010, Blacque et al. 2005, Li et al. 2004, McClintock et al. 2008, Merchant et al. 2007, Pazour et al. 2005
ENSG00000103769	RAB11A	RAB11A, member RAS oncogene family [Source:HGNC Symbol;Acc:9760]	PMID:20308558. Interacts with Rabin8 to stimulate Rab8. Enriched at ciliary base. Knockdown blocks ciliogenesis	PMID:20308558	Keller et al. 2005, Liu et al. 2007, Pazour et al. 2005	Centrosome, Basal Body
ENSG00000090565	RAB11FIP3	RAB11 family interacting protein 3 (class II) [Source:HGNC Symbol;Acc:17224]	PMID:19153612 regulates trafficking of ciliary cargo	PMID:19153612	Nogales-Cadenas et al. 2006	Trans-Golgi Network
ENSG00000124839	RAB17	RAB17, member RAS oncogene family [Source:HGNC Symbol;Acc:16523]	PMID:17646400 involved in membrane trafficking, necessary for ciliogenesis	PMID:17646400	Ross et al. 2007	Plasma Membrane
ENSG00000112210	RAB23	RAB23, member RAS oncogene family [Source:HGNC Symbol;Acc:14263]	PMID:17646400 involved in membrane trafficking, necessary for ciliogenesis	PMID:17646400	Avidor-Reiss et al. 2004, Liu et al. 2007, Merchant et al. 2007, Pazour et al. 2005, Stolc et al. 2005
ENSG00000127328	RAB3IP	RAB3A interacting protein [Source:HGNC Symbol;Acc:16508]	Rabin 8 PMID:17574030. Regulates GTP/GDP states of Rab8. Localizes to Basal Body and in part regulates localization of the BBSome to the basal body	PMID:17574030		Basal Body, Centrosome
ENSG00000167461	RAB8A	RAB8A, member RAS oncogene family [Source:HGNC Symbol;Acc:7007]	PMID:17574030. Locailzes to the cilium and promotes extension of the cilium. Inactivating Rab8 (GDP-bound state) blocks ciliogenesis and induces BBS phenotypes in zebrafish	PMID:17574030	Liu et al. 2007, Pazour et al. 2005	Ciliary Membrane, Cilium
ENSG00000128581	RABL5	RAB, member RAS oncogene family-like 5 [Source:HGNC Symbol;Acc:21895]	IFT22, component of IFT complex B	PMID:22076686	Arnaiz et al. 2009, Blacque et al. 2005, Chen et al. 2006, Efimenko et al. 2005, Li et al. 2004, Liu et al. 2007, Merchant et al. 2007, Ostrowski et al. 2002, Pazour et al. 2005, Ross et al. 2007, Stolc et al. 2005	Cilium, IFT
ENSG00000132341	RAN	RAN, member RAS oncogene family [Source:HGNC Symbol;Acc:9846]	RanGTP gradient regulates entry of RP2 and kinesin motor into cilium PMID: 21285245, PMID: 20526328	PMID:21285245, PMID:20526328	Andersen et al. 2003, Arnaiz et al. 2009, Liu et al. 2007, Nogales-Cadenas et al. 2006, Pazour et al. 2005, Reinders et al. 2006, Stolc et al. 2005	Cilium, Cytosol
ENSG00000099901	RANBP1	RAN binding protein 1 [Source:HGNC Symbol;Acc:9847]	Accelerated Ran GTP->GDP conversion. knockdown of RanBP1 results in increased localization of Ran to basalbody. Also localises to Basal Body. PMID: 21998203	PMID:21998203	Andersen et al. 2003, Blacque et al. 2005, Nogales-Cadenas et al. 2006, Pazour et al. 2005, Stolc et al. 2005	Basal Body, Cytosol
ENSG00000080298	RFX3	regulatory factor X, 3 (influences HLA class II expression) [Source:HGNC Symbol;Acc:9984]	PMID:15121860 transcription factor regulating expression of cilia genes	PMID:15121860	Blacque et al. 2005, Chen et al. 2006, Efimenko et al. 2005, Ross et al. 2007	Nucleus
ENSG00000188026	RILPL1	Rab interacting lysosomal protein-like 1 [Source:HGNC Symbol;Acc:26814]	Rab effector. Regulates cilium membrane content. PMID: 23264467	PMID:23264467		Cilium, Basal Body, Centriole
ENSG00000150977	RILPL2	Rab interacting lysosomal protein-like 2 [Source:HGNC Symbol;Acc:28787]	Rab effector. Regulates cilium membrane content. PMID: 23264467	PMID:23264467		Cilium, Basal Body
ENSG00000145491	ROPN1L	rhophilin associated tail protein 1-like [Source:HGNC Symbol;Acc:24060]	Also know as ASP. loss of ASP reduces mammalian ciliary motility PMID: 22021175	PMID:22021175	Broadhead et al. 2006, Cao et al. 2008, Ostrowski et al. 2002, Pazour et al. 2005, Ross et al. 2007, Stolc et al. 2005	Cilium, Cytosol
ENSG00000104237	RP1	retinitis pigmentosa 1 (autosomal dominant) [Source:HGNC Symbol;Acc:10263]	Mutation causes retinitis pigmentosa. Localizes to the connecting cilium in photoreceptor cells	PMID:10401003, PMID:11773008	Liu et al. 2007, Ostrowski et al. 2002	Cilium, Connecting Cilium
ENSG00000102218	RP2	retinitis pigmentosa 2 (X-linked recessive) [Source:HGNC Symbol;Acc:10274]	OMIM 300757. Causes retinis pigmentosa, Localizes to the base of the cilium	PMID:9697692, PMID:21285245	Blacque et al. 2005, Broadhead et al. 2006, Efimenko et al. 2005, Li et al. 2004, Mayer et al. 2009	Basal Body
ENSG00000156313	RPGR	retinitis pigmentosa GTPase regulator [Source:HGNC Symbol;Acc:10295]	CORD1, RP3 OMIM 312610. Causes retinis pigmentosa, localizes to base of the cilium	PMID:8673101, PMID:15772089	Liu et al. 2007, Nogales-Cadenas et al. 2006, Ross et al. 2007	Basal Body, Centriole, Cilium
ENSG00000092200	RPGRIP1	retinitis pigmentosa GTPase regulator interacting protein 1 [Source:HGNC Symbol;Acc:13436]	Known ciliopathy gene CORD13, LCA6 OMIM 605446	PMID:11104772, PMID:15772089	Blacque et al. 2005, Liu et al. 2007, Nogales-Cadenas et al. 2006	Basal Body, Centriole, Cilium, Connecting Cilium
ENSG00000103494	RPGRIP1L	RPGRIP1-like [Source:HGNC Symbol;Acc:29168]	Causes COACH, JBTS7, MKS5, NPHP8 OMIM 610937. Co-localizes with NPHP4 and NPHP6 to the basal body.	PMID:17558407, PMID:17558409, PMID:17960139, PMID:19410446	Blacque et al. 2005, Ross et al. 2007	Basal Body
ENSG00000160188	RSPH1	radial spoke head 1 homolog (Chlamydomonas) [Source:HGNC Symbol;Acc:12371]	PMID: 17451891 Radial spoke protein 44, May play an important role in male meiosis.	PMID:17451891	Arnaiz et al. 2009, Arnaiz et al. 2010, Broadhead et al. 2006, McClintock et al. 2008, Merchant et al. 2007, Ostrowski et al. 2002, Pazour et al. 2005, Ross et al. 2007, Smith et al. 2005, Stolc et al. 2005, Stubbs et al. 2008	Cilium, Axoneme
ENSG00000130363	RSPH3	radial spoke 3 homolog (Chlamydomonas) [Source:HGNC Symbol;Acc:21054]	PMID:21289087 structural primary cilia defects after knockdown in 3 murine cell lines. PMID:19684019 RSPH3 is a protein kinase A-anchoring protein (AKAP) that scaffolds the cAMP-dependent protein kinase holoenzyme. The binding of RSPH3 to the regulatory subunits of cAMP-dependent protein kinase, RIIalpha and RIIbeta, is regulated by ERK1/2 activity and phosphorylation.	PMID:21289087	Arnaiz et al. 2009, Arnaiz et al. 2010, Broadhead et al. 2006, Li et al. 2004, McClintock et al. 2008, Merchant et al. 2007, Ostrowski et al. 2002, Pazour et al. 2005, Smith et al. 2005, Stolc et al. 2005, Stubbs et al. 2008	Cilium, Axoneme
ENSG00000111834	RSPH4A	radial spoke head 4 homolog A (Chlamydomonas) [Source:HGNC Symbol;Acc:21558]	PMID:21289087 defective Hh signalling but no structural cilia defects after knockdown. Mutations in RSPH4A cause primary ciliary dyskinesia, with typical respiratory features, but without situs abnormalities. These findings suggest that radial spoke proteins are not essential for embryonic nodal ciliary function, which is important in the determination of left-right axis development PMID:19200523	PMID:21289087	Arnaiz et al. 2009, Arnaiz et al. 2010, Avidor-Reiss et al. 2004, Broadhead et al. 2006, Kilburn et al. 2007, Li et al. 2004, Ostrowski et al. 2002, Pazour et al. 2005, Smith et al. 2005, Stolc et al. 2005	Cilium, Axoneme
ENSG00000172426	RSPH9	radial spoke head 9 homolog (Chlamydomonas) [Source:HGNC Symbol;Acc:21057]	MIM: 612648. Mutations in RSPH9 cause primary ciliary dyskinesia, with typical respiratory features, but without situs abnormalities. These findings suggest that radial spoke proteins are not essential for embryonic nodal ciliary function, which is important in the determination of left-right axis development PMID:19200523. PMID:21289087 structural cilia defects of primary cilia after knockdown i…	PMID:21289087	Arnaiz et al. 2009, Arnaiz et al. 2010, Broadhead et al. 2006, Li et al. 2004, Merchant et al. 2007, Ostrowski et al. 2002, Pazour et al. 2005, Ross et al. 2007, Smith et al. 2005, Stolc et al. 2005, Stubbs et al. 2008	Cilium, Axoneme
ENSG00000176225	RTTN	rotatin [Source:HGNC Symbol;Acc:18654]	Mutated in polymicrogyria with seizures OMIM 610436. Required for normal ciliogenesis. Structural abnormalities of the cilia in knockdowns and in patients with RTTN mutations PMID:22939636	PMID:22939636	Andersen et al. 2003	Basal Body
ENSG00000156876	SASS6	spindle assembly 6 homolog (C. elegans) [Source:HGNC Symbol;Acc:25403]	PMID: 22349705 required for centriole duplication. Null mutant cells lack primary cilia.	PMID:22349705	Andersen et al. 2003, Kilburn et al. 2007, Li et al. 2004, Nogales-Cadenas et al. 2006	Basal Body, Centriole
ENSG00000151466	SCLT1	sodium channel and clathrin linker 1 [Source:HGNC Symbol;Acc:26406]	Distal appendage of centrioles, essential for ciliogenesis PMID:23348840.	PMID:23348840.	Nogales-Cadenas et al. 2006	Centriole
ENSG00000054282	SDCCAG8	serologically defined colon cancer antigen 8 [Source:HGNC Symbol;Acc:10671]	Ciliopathy gene NPHP10, SLS7 OMIM 613524 PMID: 21199495	PMID:21199495	Andersen et al. 2003, Cao et al. 2008, Nogales-Cadenas et al. 2006	Basal Body, Centriole, Transition Zone
ENSG00000168385	SEPT2	septin 2 [Source:HGNC Symbol;Acc:7729]	Forms 'diffusion barrier' at base of cilium PMID: 20558667	PMID:20558667	Arnaiz et al. 2010, Li et al. 2004, Liu et al. 2007, Mayer et al. 2009, Ostrowski et al. 2002	Centrosome
ENSG00000122545	SEPT7	septin 7 [Source:HGNC Symbol;Acc:1717]	PMID: 20671153	PMID:20671153	Arnaiz et al. 2010, Li et al. 2004, Liu et al. 2007, Mayer et al. 2009	Centrosome
ENSG00000185900	SGK196	Probable inactive protein kinase-like protein SgK196 [Source:UniProtKB/Swiss-Prot;Acc:Q9H5K3]	Hydrocephalus and infertility due to dysfunctional motile cilia, cerebellar dysplasia in KO mouse PMID: 21746835	PMID:21746835
ENSG00000164690	SHH	sonic hedgehog [Source:HGNC Symbol;Acc:10848]	PMID: 17641202	PMID:17641202		Ciliary Membrane
ENSG00000180638	SLC47A2	solute carrier family 47, member 2 [Source:HGNC Symbol;Acc:26439]	PMID:22558177. Found to be co-expressed with other ciliary components. Localization studies show localization to the cilium	PMID:22558177		Ciliary Membrane
ENSG00000128602	SMO	smoothened, frizzled family receptor [Source:HGNC Symbol;Acc:11119]	Localizes to Cilia Membrane when SHH bound to PTCH1	PMID:17641202		Ciliary Membrane
ENSG00000132639	SNAP25	synaptosomal-associated protein, 25kDa [Source:HGNC Symbol;Acc:11132]	PMID:19454479 required for transport to the cilium	PMID:19454479	Liu et al. 2007	Cilium, Cytosol
ENSG00000086300	SNX10	sorting nexin 10 [Source:HGNC Symbol;Acc:14974]	PMID:21844891 regulates ciliogenesis	PMID:21844891		Centrosome
ENSG00000064199	SPA17	sperm autoantigenic protein 17 [Source:HGNC Symbol;Acc:11210]	localized in the spermatozoa flagellar fibrous sheath, PMID: 19604394.	PMID:19604394	Cao et al. 2008, McClintock et al. 2008, Ostrowski et al. 2002, Ross et al. 2007	Cilium
ENSG00000144451	SPAG16	sperm associated antigen 16 [Source:HGNC Symbol;Acc:23225]	orthologue of Chlamydomonas reinhardtii PF20, a protein known to be essential to the structure and function of the 9+2 axoneme. Mutation results in instability of central pair of the human sperm axoneme PMID: 17699735	PMID:21655194, PMID:17699735	Arnaiz et al. 2009, Arnaiz et al. 2010, Broadhead et al. 2006, Li et al. 2004, Merchant et al. 2007, Pazour et al. 2005, Smith et al. 2005, Stolc et al. 2005	Axoneme
ENSG00000155761	SPAG17	sperm associated antigen 17 [Source:HGNC Symbol;Acc:26620]	Essential for motile cilia function. KO mice have immotile nasal and tracheal cilia, respiratory problems and hydrocephalus PMID: 23418344	PMID:23418344	Boesger et al. 2009, Pazour et al. 2005, Ross et al. 2007	Central Pair
ENSG00000077327	SPAG6	sperm associated antigen 6 [Source:HGNC Symbol;Acc:11215]	axoneme central apparatus protein; protein PF16 homolog; sperm flagellar protein	PMID:12167721, PMID:10493827	Arnaiz et al. 2009, Arnaiz et al. 2010, Broadhead et al. 2006, McClintock et al. 2008, Merchant et al. 2007, Ostrowski et al. 2002, Pazour et al. 2005, Ross et al. 2007, Stolc et al. 2005, Stubbs et al. 2008	Axoneme
ENSG00000042317	SPATA7	spermatogenesis associated 7 [Source:HGNC Symbol;Acc:20423]	Ciliopathy gene LCA PMID: 19268277	PMID:19268277	Liu et al. 2007	Cilium
ENSG00000152582	SPEF2	sperm flagellar 2 [Source:HGNC Symbol;Acc:26293]	PCD PMID: 21715716, interacts with IFT20 PMID: 19889948	PMID:19889948, PMID:21715716	Arnaiz et al. 2009, Arnaiz et al. 2010, Li et al. 2004, Mayer et al. 2008, Mayer et al. 2009, Ostrowski et al. 2002, Pazour et al. 2005, Ross et al. 2007, Smith et al. 2005
ENSG00000176101	SSNA1	Sjogren syndrome nuclear autoantigen 1 [Source:HGNC Symbol;Acc:11321]	PMID:21289087, siRNA knockdown in 3 mouse cell lines perturbs receptor tranport into cilium and HH signalling.	PMID:21289087	Andersen et al. 2003, Broadhead et al. 2006, Keller et al. 2005, Li et al. 2004, Merchant et al. 2007, Nogales-Cadenas et al. 2006, Pazour et al. 2005, Stolc et al. 2005
ENSG00000183473	SSTR3	somatostatin receptor 3 [Source:HGNC Symbol;Acc:11332]	Localized to the plasma membrane of neuronal cilia PMID: 10199624, PMID: 23392690	PMID:10199624, PMID:23392690		Ciliary Membrane
ENSG00000123473	STIL	SCL/TAL1 interrupting locus [Source:HGNC Symbol;Acc:10879]	PMID:22349705, OMIM:181590. Required for centriole duplication. Null mutant shows lack of primary cilia	PMID:22349705		Centrosome
ENSG00000163482	STK36	serine/threonine kinase 36 [Source:HGNC Symbol;Acc:17209]	Hydrocephalus and infertility, due to dysfunctional motile cilia, craniofacial abnormalities and growth retardation in KO mouse PMID: 21746835	PMID:21746835
ENSG00000211455	STK38L	serine/threonine kinase 38 like [Source:HGNC Symbol;Acc:17848]	Phosphorylates Rabin8. Mutated in canine retinal degeneration. PMID: 20887780 PMID: 23435566	PMID:20887780, PMID:23435566	Avidor-Reiss et al. 2004, Blacque et al. 2005	Cytosol
ENSG00000133115	STOML3	stomatin (EPB72)-like 3 [Source:HGNC Symbol;Acc:19420]	Localizes to Basal Body, mechanosensing channel. BBS4 snd BBS8 knock-out impede its function. PMID: 17959775	PMID:17959775	Arnaiz et al. 2009, Arnaiz et al. 2010, Blacque et al. 2005, Chen et al. 2006, Efimenko et al. 2005, Mayer et al. 2008, Mayer et al. 2009, Ross et al. 2007	Basal Body
ENSG00000166900	STX3	syntaxin 3 [Source:HGNC Symbol;Acc:11438]	PMID:19454479 required for transport to the cilium	PMID:19454479	Liu et al. 2007, Mayer et al. 2009	Cilium, Cytosol
ENSG00000107882	SUFU	suppressor of fused homolog (Drosophila) [Source:HGNC Symbol;Acc:16466]	Localizes to ciliary tip together with GLI transcriptionfactors. Role in Hh signaling	PMID:21209912	Laurencon et al. 2007	Ciliary Tip
ENSG00000054654	SYNE2	spectrin repeat containing, nuclear envelope 2 [Source:HGNC Symbol;Acc:17084]	interacts with meckelin, required for ciliogenesis, PMID:19596800	PMID:19596800	Liu et al. 2007, Stubbs et al. 2008
ENSG00000111490	TBC1D30	TBC1 domain family, member 30 [Source:HGNC Symbol;Acc:29164]	PMID:17646400 involved in membrane trafficking, necessary for ciliogenesis. RabGAP for Rab8a	PMID:17646400	Ross et al. 2007	Basal Body
ENSG00000145979	TBC1D7	TBC1 domain family, member 7 [Source:HGNC Symbol;Acc:21066]	PMID:17646400 involved in membrane trafficking, necessary for ciliogenesis. RabGAP for Rab17	PMID:17646400		Basal Body
ENSG00000204852	TCTN1	tectonic family member 1 [Source:HGNC Symbol;Acc:26113]	Ciliopathy gene JBTS13 OMIM 609863	PMID:21725307	Avidor-Reiss et al. 2004, Chen et al. 2006, Laurencon et al. 2007, Liu et al. 2007, Ross et al. 2007	Transition Zone
ENSG00000168778	TCTN2	tectonic family member 2 [Source:HGNC Symbol;Acc:25774]	Ciliopathy gene MKS8 OMIM 613846	PMID:21725307, PMID:21565611, PMID:21462283	Liu et al. 2007	Transition Zone
ENSG00000119977	TCTN3	tectonic family member 3 [Source:HGNC Symbol;Acc:24519]	Ciliopathy gene JBTS18, OFD4 OMIM 613847	PMID:22883145	Avidor-Reiss et al. 2004, Chen et al. 2006, Laurencon et al. 2007, Liu et al. 2007	Transition Zone
ENSG00000092850	TEKT2	tektin 2 (testicular) [Source:HGNC Symbol;Acc:11725]	Tekt2 (Tektt) -/- mice have defects in sperm and tracheal cilium motility result from defective dynein function	PMID:18227105, PMID:11751288	Blacque et al. 2005, Boesger et al. 2009, Cao et al. 2008, Keller et al. 2005, Laurencon et al. 2007, Li et al. 2004, Ostrowski et al. 2002, Pazour et al. 2005, Ross et al. 2007, Stolc et al. 2005, Stubbs et al. 2008	Cilium
ENSG00000163060	TEKT4	tektin 4 [Source:HGNC Symbol;Acc:31012]	Axonemal protein required for flagella motility in mouse sperm. Expression reduced in inasthenozoospermic men.	PMID:22774605	Blacque et al. 2005, Boesger et al. 2009, Cao et al. 2008, Keller et al. 2005, Li et al. 2004, Ostrowski et al. 2002, Pazour et al. 2005, Stolc et al. 2005, Stubbs et al. 2008	Cilium
ENSG00000153060	TEKT5	tektin 5 [Source:HGNC Symbol;Acc:26554]	PMID:20378928 PMID:17924527 Localizes throughout the sperm tail. Implicated role in sperm motility	PMID:20378928, PMID:17924527	Blacque et al. 2005, Boesger et al. 2009, Cao et al. 2008, Keller et al. 2005, Li et al. 2004, Pazour et al. 2005, Stolc et al. 2005	Cilium
ENSG00000149483	TMEM138	transmembrane protein 138 [Source:HGNC Symbol;Acc:26944]	Ciliopathy gene JBTS16 OMIM 614459	PMID:22282472	Blacque et al. 2005	Basal Body, Cilium
ENSG00000187049	TMEM216	transmembrane protein 216 [Source:HGNC Symbol;Acc:25018]	Ciliopathy gene JBTS2, MKS2, CORS2 OMIM 613277	PMID:22282472, PMID:20036350		Basal Body, Golgi
ENSG00000205084	TMEM231	transmembrane protein 231 [Source:HGNC Symbol;Acc:37234]	PMID: 23012439 Joubert syndrome, PMID: 23349226 Meckel-Gruber syndrome	PMID:23012439, PMID:23349226, PMID:20512146	Blacque et al. 2005, Chen et al. 2006, Keller et al. 2005, Li et al. 2004, Liu et al. 2007	Transition Zone
ENSG00000155755	TMEM237	transmembrane protein 237 [Source:HGNC Symbol;Acc:14432]	Ciliopathy gene Joubert syndrome 14, PMID 22152675	PMID:22152675	Chen et al. 2006, Liu et al. 2007	Transition Zone
ENSG00000164953	TMEM67	transmembrane protein 67 [Source:HGNC Symbol;Acc:28396]	Ciliopathy gene MKS3, JBTS6, NPHP11, PMID: 16415887, PMID: 17160906, PMID: 17185389, PMID: 17377820, PMID: 19058225, PMID: 19508969,	PMID:16415887, PMID:17160906, PMID:17185389, PMID:17377820, PMID:19058225, PMID:19508969	Blacque et al. 2005, Chen et al. 2006, Efimenko et al. 2005, Liu et al. 2007, Ross et al. 2007	Axoneme, Basal Body
ENSG00000083312	TNPO1	transportin 1 [Source:HGNC Symbol;Acc:6401]	Importin beta 2. Regulates entry of RP2 and kinesin motor into cilium PMID: 21285245, PMID: 20526328	PMID:21285245, PMID:20526328	Liu et al. 2007	Axoneme
ENSG00000197579	TOPORS	topoisomerase I binding, arginine/serine-rich, E3 ubiquitin protein ligase [Source:HGNC Symbol;Acc:21653]	Ciliopathy gene RP31 OMIM 609507	PMID:17924349, PMID:18509552, PMID:21159800		Basal Body, Centrosome
ENSG00000179636	TPPP2	tubulin polymerization-promoting protein family member 2 [Source:HGNC Symbol;Acc:19293]	PMID:21289087 IFT transport and signalling defects after knockdown, ciliary frequency not affected	PMID:21289087	Avidor-Reiss et al. 2004, Blacque et al. 2005, Li et al. 2004, Pazour et al. 2005
ENSG00000204104	TRAF3IP1	TNF receptor-associated factor 3 interacting protein 1 [Source:HGNC Symbol;Acc:17861].	OMIM 607380. Mouse homologue encodes IFT54, component of IFT complex B. Omori et al. (2008) identified elipsa, the zebrafish ortholog of TRAF3IP1, as a component of intraflagellar transport particles, which are involved in the formation and function of cilia. Elipsa interacted with rabaptin-5 (RABEP1; 603616), a regulator of endocytosis, and rabaptin-5 in turn interacted with Rab8 (RAB8A; 165040)…	PMID:21945076, PMID:19253336, PMID: 18364699.	Arnaiz et al. 2009, Avidor-Reiss et al. 2004, Blacque et al. 2005, Boesger et al. 2009, Efimenko et al. 2005, Laurencon et al. 2007, Li et al. 2004, Liu et al. 2007, Merchant et al. 2007, Ostrowski et al. 2002, Pazour et al. 2005, Ross et al. 2007, Stolc et al. 2005	Basal Body, Cilium, IFT, Cytoplasm, Cytoskeleton
ENSG00000160218	TRAPPC10	trafficking protein particle complex 10 [Source:HGNC Symbol;Acc:11868]	PMID:21273506 required for Rabin8 centrosome trafficking and ciliogenesis	PMID:21273506	Liu et al. 2007	Basal Body, Centrosome
ENSG00000054116	TRAPPC3	trafficking protein particle complex 3 [Source:HGNC Symbol;Acc:19942]	OMIM: 610955. PMID:21273506 required for Rabin8 centrosome trafficking and ciliogenesis	PMID:21273506	Blacque et al. 2005, Liu et al. 2007	Basal Body, Centrosome
ENSG00000167632	TRAPPC9	trafficking protein particle complex 9 [Source:HGNC Symbol;Acc:30832]	OMIM: 611966. PMID:21273506 required for Rabin8 centrosome trafficking and ciliogenesis. Inactivating mutations cause with autosomal recessive mental retardation with ambulatory but no verbal development (Joubert-like?).	PMID:21273506	Blacque et al. 2005, Liu et al. 2007	Basal Body, Centrosome
ENSG00000119401	TRIM32	tripartite motif containing 32 [Source:HGNC Symbol;Acc:16380]	OMIM: 602290, Inactivating homozygous mutations cause ciliopathy BBS11, PMID: 16606853	PMID:16606853		Intermediate filaments
ENSG00000100815	TRIP11	thyroid hormone receptor interactor 11 [Source:HGNC Symbol;Acc:12305]	GMAP210 PMID: 23444385 Modulates IFT in C. elegans	PMID:23444385	Nogales-Cadenas et al. 2006	Golgi
ENSG00000128881	TTBK2	tau tubulin kinase 2 [Source:HGNC Symbol;Acc:19141]	OMIM: 611695, PMID: 23141541. Haploinsufficiency causes Spinocerebellar ataxia 11 (SCA11; 604432), a progressive cerebellar ataxia.	PMID:23141541, PMID: 18037885	Blacque et al. 2005, Kim et al. 2010	Cytoplasm
ENSG00000149292	TTC12	tetratricopeptide repeat domain 12 [Source:HGNC Symbol;Acc:23700]	Upregulated during ciliogenesis and localize to the centrosome PMID:23300604	PMID:23300604	Ross et al. 2007	Centrosome
ENSG00000123607	TTC21B	tetratricopeptide repeat domain 21B [Source:HGNC Symbol;Acc:25660]	OMIM: 612014. Mutated in JBTS11, NPHP12, ATD4, PMID: 21258341 IFT complex A component	PMID:21258341	Arnaiz et al. 2009, Arnaiz et al. 2010, Blacque et al. 2005, Li et al. 2004, Liu et al. 2007, Merchant et al. 2007, Pazour et al. 2005	Axoneme
ENSG00000105948	TTC26	tetratricopeptide repeat domain 26 [Source:HGNC Symbol;Acc:21882]	IFT complex B associated protein, PMID:21289087, PMID:22718903 siRNA knockdown in 3 mouse cell lines reduced cilia frequency, receptor transport into the cilium, and HH signalling.	PMID:21289087, PMID:22718903	Arnaiz et al. 2009, Arnaiz et al. 2010, Avidor-Reiss et al. 2004, Blacque et al. 2005, Chen et al. 2006, Li et al. 2004, Liu et al. 2007, Mayer et al. 2009, Merchant et al. 2007, Ostrowski et al. 2002, Ross et al. 2007, Stolc et al. 2005	Basal Body, Cilium
ENSG00000137473	TTC29	tetratricopeptide repeat domain 29 [Source:HGNC Symbol;Acc:29936]	Chlamydomonas homologue encodes 44kDa subunit of axonemal dynein PMID:17981992	PMID:17981992	Arnaiz et al. 2009, Arnaiz et al. 2010, Broadhead et al. 2006, Ross et al. 2007, Smith et al. 2005	Axoneme
ENSG00000197557	TTC30A	tetratricopeptide repeat domain 30A [Source:HGNC Symbol;Acc:25853]	part of the IFT-B complex. External submission.	PMID:20534810; PMID:17314406	Arnaiz et al. 2009, Arnaiz et al. 2010, Avidor-Reiss et al. 2004, Blacque et al. 2005, Chen et al. 2006, Li et al. 2004, Liu et al. 2007, McClintock et al. 2008, Merchant et al. 2007, Ostrowski et al. 2002, Pazour et al. 2005, Ross et al. 2007, Stolc et al. 2005	Cilium, IFT
ENSG00000196659	TTC30B	tetratricopeptide repeat domain 30B [Source:HGNC Symbol;Acc:26425]	part of the IFT-B complex. External submission.	PMID:20534810; PMID:17314406	Arnaiz et al. 2009, Arnaiz et al. 2010, Avidor-Reiss et al. 2004, Blacque et al. 2005, Chen et al. 2006, Li et al. 2004, Liu et al. 2007, McClintock et al. 2008, Merchant et al. 2007, Ostrowski et al. 2002, Pazour et al. 2005, Ross et al. 2007, Stolc et al. 2005	Cilium, IFT
ENSG00000165533	TTC8	tetratricopeptide repeat domain 8 [Source:HGNC Symbol;Acc:20087]	BBS8, part of the BBSome and IFT RP51 OMIM	PMID:14520415	Avidor-Reiss et al. 2004, Blacque et al. 2005, Chen et al. 2006, Efimenko et al. 2005, Li et al. 2004, Liu et al. 2007, Merchant et al. 2007, Nogales-Cadenas et al. 2006	Basal Body, Cilium, IFT
ENSG00000112742	TTK	TTK protein kinase [Source:HGNC Symbol;Acc:12401]	Negatively regulates ciliogenesis. PMID: 23388454	PMID:23388454	Nogales-Cadenas et al. 2006	Centrosome
ENSG00000214021	TTLL3	tubulin tyrosine ligase-like family, member 3 [Source:HGNC Symbol;Acc:24483]	Required for cilia tubulin glycylation PMID: 21262966	PMID:21262966	Arnaiz et al. 2010, Laurencon et al. 2007, Li et al. 2004	Cilium
ENSG00000170703	TTLL6	tubulin tyrosine ligase-like family, member 6 [Source:HGNC Symbol;Acc:26664]	Involved in cilia tubulin glutamylation PMID: 21262966	PMID:21262966	Arnaiz et al. 2010, Avidor-Reiss et al. 2004, Li et al. 2004, McClintock et al. 2008, Merchant et al. 2007	Cilium
ENSG00000131044	TTLL9	tubulin tyrosine ligase-like family, member 9 [Source:HGNC Symbol;Acc:16118]	Required for tubulin polyglutamylation	PMID:20188560	Arnaiz et al. 2010, Li et al. 2004, Merchant et al. 2007, Pazour et al. 2005	Cilium
ENSG00000167552	TUBA1A	tubulin, alpha 1a [Source:HGNC Symbol;Acc:20766]	tubulin, alpha 1a	PMID:11516662	Andersen et al. 2003, Arnaiz et al. 2009, Arnaiz et al. 2010, Blacque et al. 2005, Broadhead et al. 2006, Chen et al. 2006, Keller et al. 2005, Kilburn et al. 2007, Liu et al. 2007, Mayer et al. 2008, Mayer et al. 2009, Muller et al. 2010, Nogales-Cadenas et al. 2006, Ostrowski et al. 2002, Pazour et al. 2005, Reinders et al. 2006, Ross et al. 2007, Smith et al. 2005, Stolc et al. 2005	Basal Body, Centriole, Cytosol
ENSG00000167553	TUBA1C	tubulin, alpha 1c [Source:HGNC Symbol;Acc:20768]	tubulin, alpha 1c	PMID:11516662	Andersen et al. 2003, Arnaiz et al. 2009, Arnaiz et al. 2010, Blacque et al. 2005, Broadhead et al. 2006, Chen et al. 2006, Keller et al. 2005, Kilburn et al. 2007, Liu et al. 2007, Mayer et al. 2008, Mayer et al. 2009, Muller et al. 2010, Nogales-Cadenas et al. 2006, Ostrowski et al. 2002, Pazour et al. 2005, Reinders et al. 2006, Ross et al. 2007, Smith et al. 2005, Stolc et al. 2005	Basal Body, Centriole, Cytosol
ENSG00000127824	TUBA4A	tubulin, alpha 4a [Source:HGNC Symbol;Acc:12407]	tubulin, alpha 4a	PMID:11516662	Andersen et al. 2003, Arnaiz et al. 2009, Arnaiz et al. 2010, Blacque et al. 2005, Broadhead et al. 2006, Chen et al. 2006, Keller et al. 2005, Kilburn et al. 2007, Liu et al. 2007, Mayer et al. 2008, Mayer et al. 2009, Muller et al. 2010, Nogales-Cadenas et al. 2006, Ostrowski et al. 2002, Pazour et al. 2005, Reinders et al. 2006, Ross et al. 2007, Smith et al. 2005, Stolc et al. 2005	Basal Body, Centriole, Cytosol
ENSG00000137267	TUBB2A	tubulin, beta 2A class IIa [Source:HGNC Symbol;Acc:12412]	tubulin, beta 2A	PMID:11516662	Andersen et al. 2003, Arnaiz et al. 2009, Blacque et al. 2005, Broadhead et al. 2006, Keller et al. 2005, Kilburn et al. 2007, Liu et al. 2007, Mayer et al. 2008, Mayer et al. 2009, Muller et al. 2010, Nogales-Cadenas et al. 2006, Ostrowski et al. 2002, Pazour et al. 2005, Reinders et al. 2006, Ross et al. 2007, Smith et al. 2005, Stolc et al. 2005	Basal Body, Centriole, Cytosol
ENSG00000137285	TUBB2B	tubulin, beta 2B class IIb [Source:HGNC Symbol;Acc:30829]	tubulin, beta 2B	PMID:11516662	Andersen et al. 2003, Arnaiz et al. 2009, Blacque et al. 2005, Broadhead et al. 2006, Keller et al. 2005, Kilburn et al. 2007, Liu et al. 2007, Mayer et al. 2008, Mayer et al. 2009, Muller et al. 2010, Nogales-Cadenas et al. 2006, Ostrowski et al. 2002, Pazour et al. 2005, Reinders et al. 2006, Ross et al. 2007, Smith et al. 2005, Stolc et al. 2005	Basal Body, Centriole, Cytosol
ENSG00000198211	TUBB3	tubulin, beta 3 class III [Source:HGNC Symbol;Acc:20772]	tubulin, beta 3	PMID:11516662	Andersen et al. 2003, Blacque et al. 2005, Broadhead et al. 2006, Liu et al. 2007, Mayer et al. 2008, Mayer et al. 2009, Muller et al. 2010, Nogales-Cadenas et al. 2006, Ostrowski et al. 2002, Reinders et al. 2006, Ross et al. 2007	Basal Body, Centriole, Cytosol
ENSG00000074935	TUBE1	tubulin, epsilon 1 [Source:HGNC Symbol;Acc:20775]	Role in centriole duplication	PMID:11516662	Keller et al. 2005, Merchant et al. 2007, Nogales-Cadenas et al. 2006	Centriole
ENSG00000130640	TUBGCP2	tubulin, gamma complex associated protein 2 [Source:HGNC Symbol;Acc:18599]	tubulin, gamma complex associated protein 2	PMID:11516662	Andersen et al. 2003, Liu et al. 2007, Muller et al. 2010, Nogales-Cadenas et al. 2006, Wigge et al. 1998	Basal Body, Centriole, Cytosol
ENSG00000126216	TUBGCP3	tubulin, gamma complex associated protein 3 [Source:HGNC Symbol;Acc:18598]	tubulin, gamma complex associated protein 3	PMID:11516662	Andersen et al. 2003, Liu et al. 2007, Muller et al. 2010, Nogales-Cadenas et al. 2006, Reinders et al. 2006, Wigge et al. 1998	Basal Body, Centriole, Cytosol
ENSG00000137822	TUBGCP4	tubulin, gamma complex associated protein 4 [Source:HGNC Symbol;Acc:16691]	tubulin, gamma complex associated protein 4	PMID:11516662	Andersen et al. 2003, Muller et al. 2010, Nogales-Cadenas et al. 2006	Basal Body, Centriole, Cytosol
ENSG00000153575	TUBGCP5	tubulin, gamma complex associated protein 5 [Source:HGNC Symbol;Acc:18600]	tubulin, gamma complex associated protein 5	PMID:11516662	Andersen et al. 2003, Muller et al. 2010, Nogales-Cadenas et al. 2006	Basal Body, Centriole, Cytosol
ENSG00000128159	TUBGCP6	tubulin, gamma complex associated protein 6 [Source:HGNC Symbol;Acc:18127]	tubulin, gamma complex associated protein 6	PMID:11516662	Andersen et al. 2003, Muller et al. 2010, Nogales-Cadenas et al. 2006	Basal Body, Centriole, Cytosol
ENSG00000112041	TULP1	tubby like protein 1 [Source:HGNC Symbol;Acc:12423]	Ciliopathy gene LCA15, RP14 OMIM 602280 but localisation to the basal body or cilium hasn't been shown	PMID:9462750	Liu et al. 2007	Plasma Membrane
ENSG00000078246	TULP3	tubby like protein 3 [Source:HGNC Symbol;Acc:12425]	PMID:20889716 bridges the IFT-A complex and membrane phosphoinositides to promote trafficking of G protein-coupled receptors into primary cilia.	PMID:20889716	Blacque et al. 2005, Chen et al. 2006, Efimenko et al. 2005	Axoneme, Ciliary Tip
ENSG00000168038	ULK4	unc-51-like kinase 4 (C. elegans) [Source:HGNC Symbol;Acc:15784]	Hydrocephalus due to dysfunctional motile cilia in KO mouse PMID: 21746835	PMID:21746835
ENSG00000006611	USH1C	Usher syndrome 1C (autosomal recessive, severe) [Source:HGNC Symbol;Acc:12597]	Ciliopathy gene USH1C PMID: 12136232	PMID:12136232, PMID:18339676		Stereocilium
ENSG00000182040	USH1G	Usher syndrome 1G (autosomal recessive) [Source:HGNC Symbol;Acc:16356]	Ciliopathy gene OMIM: 607696; USH1G, PMID: 12588794	PMID:12588794, PMID:21767579		Cytoplasmic, Plasma Membrane, Centrosome
ENSG00000042781	USH2A	Usher syndrome 2A (autosomal recessive, mild) [Source:HGNC Symbol;Acc:12601]	MIM: 608400, PMID: 10738000 Binds lebercilin and NINL. PMID: 18826961, Well estabilished causal relationship with Usher syndrome type II. Mouse model mimics ciliopathy disease Usher syndrome PubMed: 17360538.	PMID:10738000, PMID:16434480, PMID: 18826961, PMID: 17360538	Liu et al. 2007	Cilium, Centrosome, Stereocilium, Ciliary Membrane, Cytosol
ENSG00000078668	VDAC3	voltage-dependent anion channel 3 [Source:HGNC Symbol;Acc:12674]	Mitochondrial porin, also a centrosomal protein. Negatively regulates ciliogenesis. PMID:23388454	PMID:23388454	Mayer et al. 2008, Mayer et al. 2009, Muller et al. 2010	Centrosome
ENSG00000134086	VHL	von Hippel-Lindau tumor suppressor, E3 ubiquitin protein ligase [Source:HGNC Symbol;Acc:12687]	MIM: 193300, MIM: 144700, MIM: 171300, MIM: 263400; Somatic inactivation of VHL causes renal and pancreatic cysts associated with cilia loss. VHL regulates ciliary maintenance and microtubule stability.	PMID:16775032, PMID:16849532, PMID:23255108, PMID:18497742, PMID:17101696, PMID:17450132, PMID:17912253		Cytosol, Cilium, Nucleus
ENSG00000143951	WDPCP	WD repeat containing planar cell polarity effector [Source:HGNC Symbol;Acc:28027]	MIM: 613580. Also known as C2ORF86, BBS15. In Xenopus regulates septin and is necessory fro ciliogenesis. Mutations in humans cause BBS & MKS PMID: 20671153	PMID:20671153		Cytosol, Plasma Membrane, Axoneme
ENSG00000157796	WDR19	WD repeat domain 19 [Source:HGNC Symbol;Acc:18340]	MIM: 08151. Mutations in WDR19 cause ciliopathies nephronophthisis (NPHP13), Jeune and Sensenbrenner syndromes (ATD5), PMID: 22019273 IFT complex A component (aka IFT144)	PMID:22019273; PMID: 19430947	Arnaiz et al. 2010, Avidor-Reiss et al. 2004, Blacque et al. 2005, Chen et al. 2006, Li et al. 2004, Liu et al. 2007, Merchant et al. 2007, Pazour et al. 2005, Ross et al. 2007	Cilium, IFT
ENSG00000118965	WDR35	WD repeat domain 35 [Source:HGNC Symbol;Acc:29250]	IFT complex A component, dogenous WDR35 localizes to cilia and centrosomes throughout the developing embryo and that human and mouse fibroblasts lacking the protein fail to produce cilia; Human and mouse homozygouse mutations in WDR35 cause ciliopathy short-rib polydactyly syndrome. Heterozygous mutations shown to cause cranioectodermal dysplasia-2. OMIM:613602	PMID:20817137; PMID: 21473986‎	Avidor-Reiss et al. 2004, Blacque et al. 2005, Chen et al. 2006, Li et al. 2004, Liu et al. 2007, Mayer et al. 2009, Merchant et al. 2007, Pazour et al. 2005	Cilium, IFT
ENSG00000126870	WDR60	WD repeat domain 60 [Source:HGNC Symbol;Acc:21862]	Isolated from primary cilia from mouse kidney cells and identified by mass spec PMID:22326026	PMID:22326026	Blacque et al. 2005, Li et al. 2004, Liu et al. 2007, Pazour et al. 2005	Cilium
ENSG00000152763	WDR78	WD repeat domain 78 [Source:HGNC Symbol;Acc:26252]	PMID:21289087; PMID:15937072; Phylogenetically WDR78 groups with Chlamydomonas inner dynein arm proteins IC140 and IC138, suggesting that they are subunits of the inner dynein arm. siRNA knockdown of Wdr78 in 3 different mouse cell lines perturbed receptor transport to the ciliary membrane as well as HH signalling.	PMID:21289087; PMID:15937072	Arnaiz et al. 2009, Arnaiz et al. 2010, Boesger et al. 2009, Broadhead et al. 2006, Li et al. 2004, Pazour et al. 2005, Ross et al. 2007, Smith et al. 2005, Stolc et al. 2005, Stubbs et al. 2008	Axoneme
ENSG00000196236	XPNPEP3	X-prolyl aminopeptidase (aminopeptidase P) 3, putative [Source:HGNC Symbol;Acc:28052]	nephronophisis-like nephropathy, PMID: 20179356, in proteome, cleaves N-term DNAAF1	PMID:20179356	Liu et al. 2007	Mitochondrium, Nucleus, Basal Body
ENSG00000102935	ZNF423	zinc finger protein 423 [Source:HGNC Symbol;Acc:16762]	PMID:22863007, OMIM:604557; Immpunopreciptitates CEP290 and colocalizes with SDCCAG8 and CEP164. Patients homozygous for ZNF423 mutations (NPHP14) manifest as infantile-onset kidney disease, cerebellar vermis hypoplasia, and situs inversus, two mouse models available with Joubert-like cerebellar symptoms.	PMID:22863007; 17521568; 17151198		Nucleus

## Sheet: Potential Ciliary Genes
Ensembl ID	gene_symbol	Cilia gene? (yes/no/unknown)	Curator's Note	Ciliome studies	Location
ENSG00000179869	ABCA13	no	OMIM: 607807. ATP binding cassette. Involved in Schizophrenia and bipolar disorder.	Blacque et al. 2005, Kilburn et al. 2007, Mayer et al. 2009, Pazour et al. 2005, Ross et al. 2007	Plasma membrane
ENSG00000118777	ABCG2	no	omim:603756, no link to cilia	Arnaiz et al. 2009, Blacque et al. 2005	Plasma membrane
ENSG00000232856	AC008038.1	no	Micro RNA, no link to cilia
ENSG00000204815	AC091172.1	unknown/uncertain	Unknown gene	McClintock et al. 2008, Ostrowski et al. 2002, Ross et al. 2007
ENSG00000117054	ACADM	no	Mitochondrial acyl-CoA dehydrogenase, no link to cilia	Blacque et al. 2005, Mayer et al. 2008	Mitochondrion
ENSG00000196177	ACADSB	no	Mitochondrial acyl-CoA dehydrogenase, no link to cilia	Blacque et al. 2005, Chen et al. 2006, Efimenko et al. 2005, Ross et al. 2007	Mitochondrion
ENSG00000075239	ACAT1	no	Mitochondrial acetyl-CoA acetyltransferase, no link to cilia	Blacque et al. 2005, Kilburn et al. 2007, Mayer et al. 2008	Mitochondrion
ENSG00000123130	ACOT9	no	Mitochondrial acyl-CoA thioesterase, no link to cilia	Blacque et al. 2005, Kilburn et al. 2007	Mitochondrion
ENSG00000138107	ACTR1A	unknown/uncertain	Entrez gene indicates function in centriole, spindle formation, vesicle transport, no link to cilia	Andersen et al. 2003, Liu et al. 2007, Mayer et al. 2009, Nogales-Cadenas et al. 2006	Cytosol
ENSG00000197894	ADH5	no	Alcohol dehydogenase 5, no link to cilia	Blacque et al. 2005, Pazour et al. 2005	Cytoplasm
ENSG00000141385	AFG3L2	no	Mitochondrial protease PMID: 20208537, no link to cilia	Blacque et al. 2005, Laurencon et al. 2007, Pazour et al. 2005, Ross et al. 2007	Mitochondrion
ENSG00000106992	AK1	no	adenylate kinase activity, no link to cilia	Cao et al. 2008, Liu et al. 2007, Pazour et al. 2005, Ross et al. 2007, Stubbs et al. 2008	Cytosol
ENSG00000004455	AK2	no	Mitochondrial adenylate kinase	Blacque et al. 2005, Cao et al. 2008, Keller et al. 2005, Kilburn et al. 2007	Mitochondrion
ENSG00000154027	AK5	unknown/uncertain	poorly characterized, some link to nicotine	Arnaiz et al. 2009, Arnaiz et al. 2010, Pazour et al. 2005, Stolc et al. 2005
ENSG00000170017	ALCAM	no	Adherens Junction formation PMID: 22745734	Kubo et al. 2008, Mayer et al. 2009	Plasma membrane
ENSG00000165092	ALDH1A1	no	alcohol metabolism	Liu et al. 2007, Mayer et al. 2008, Ross et al. 2007	Cytosol
ENSG00000145020	AMT	no	aminomethyltransferase, no link to cilia	Blacque et al. 2005, Kilburn et al. 2007	Mitochondrion
ENSG00000151150	ANK3	unknown/uncertain	PMID:23056384, found in a cilia related siRNA screen, no additional evidence	Liu et al. 2007
ENSG00000137494	ANKRD42	unknown/uncertain	not characterized	Ostrowski et al. 2002, Pazour et al. 2005
ENSG00000011426	ANLN	no	controls spatial contractility of myosin during late cytokinesis.	Efimenko et al. 2005, Muller et al. 2010	Cytosol
ENSG00000166825	ANPEP	no	alanyl (membrane) aminopeptidase	Mayer et al. 2009, Ross et al. 2007	Plasma membrane
ENSG00000122359	ANXA11	no	involved in sarcoidosis	Mayer et al. 2008, Mayer et al. 2009, Nogales-Cadenas et al. 2006
ENSG00000161798	AQP5	no	Sjögren's syndrome	Mayer et al. 2009, Ross et al. 2007	Plasma membrane
ENSG00000177479	ARIH2	no	Also known as Triad1. involved in ubiquitination of p53 and others. Myeloid response to retinoic acid differentiation. PMID 10422847.	Blacque et al. 2005, Stolc et al. 2005	Cytoplasm, Nucleus
ENSG00000169126	ARMC4	unknown/uncertain	No ciliary link, but: Deletion at chromosome 10p11.23-p12.1 defines characteristic phenotypes with marked midface retrusion PMID: 22258158. Potential ciliopathy gene?	Broadhead et al. 2006, Laurencon et al. 2007, McClintock et al. 2008, Ostrowski et al. 2002, Ross et al. 2007
ENSG00000070669	ASNS	no	asparagine synthetase, no link to cilia	Andersen et al. 2003, Blacque et al. 2005, Chen et al. 2006, Pazour et al. 2005	Cytoplasm
ENSG00000198363	ASPH	unknown/uncertain	aspartate beta-hydroxylase, no link with cilia.	Chen et al. 2006, Laurencon et al. 2007	ER, Plasma membrane
ENSG00000066279	ASPM	unknown/uncertain	PMID:23056384, found in a cilia related siRNA screen, no additional evidence	Li et al. 2004, Muller et al. 2010
ENSG00000162174	ASRGL1	no	asparaginase like 1	Cao et al. 2008, Liu et al. 2007, Ross et al. 2007
ENSG00000145782	ATG12	no	related to autophagy pathway	Blacque et al. 2005, Efimenko et al. 2005, Pazour et al. 2005
ENSG00000074370	ATP2A3	no	SERCA calcium pump subunit in ER	Arnaiz et al. 2010, Blacque et al. 2005, Mayer et al. 2009, Ross et al. 2007	ER
ENSG00000152234	ATP5A1	no	ATP synthase, H+ transporting, mitochondrial F1 complex	Andersen et al. 2003, Blacque et al. 2005, Kilburn et al. 2007, Mayer et al. 2008, Muller et al. 2010	Mitochondrion
ENSG00000125375	ATP5S	no	ATP synthase, H+ transporting, mitochondrial Fo complex	Laurencon et al. 2007, Ross et al. 2007	Mitochondrion
ENSG00000159720	ATP6V0D1	no	ATPase, H+ transporting, lysosomal (vacuolar proton pump), member D. There is a link with WNT signaling (see omim), but it seems far removed from ciliary function.	Blacque et al. 2005, Liu et al. 2007, Mayer et al. 2008, Ostrowski et al. 2002	Lysosome
ENSG00000116039	ATP6V1B1	unknown/uncertain	Involved in renal tubular acidosis and severe deafness in patients, PMID: 22509993. 'renal' and 'deafness' are in my ciliopathy-keywords-list, but I don't know enough about the pathology to say if it is or isn't.	Arnaiz et al. 2009, Blacque et al. 2005, Kilburn et al. 2007, Mayer et al. 2008, Pazour et al. 2005, Ross et al. 2007	Lysosome
ENSG00000175054	ATR	no	essential regulator of genomic integrity, controls and coordinates DNA-replication origin firing MIM210600 Seckel syndrome, no direct link to cilia	Pazour et al. 2005, Ross et al. 2007	Cytoplasm, Nucleus, Centrosome
ENSG00000138376	BARD1	no	BRCA1-ASSOCIATED RING DOMAIN 1. No link to cilia	Blacque et al. 2005, Nogales-Cadenas et al. 2006	Nucleus
ENSG00000089685	BIRC5	unknown/uncertain	Mentioned in article about ADPKD. Survivin (to which BIRC5 belongs) are down regulated in light of abnormal mitosis in long endothelial cells. PMID: 21041232. But link is not strong, e.g. cause and effect.	Blacque et al. 2005, Nogales-Cadenas et al. 2006
ENSG00000196072	BLOC1S2	unknown/uncertain	Associates with centrosome but no evidence of association with basal body.	Laurencon et al. 2007, Nogales-Cadenas et al. 2006	Centrosome
ENSG00000198183	BPIFA1	no	Expressed in airways. Secretory protein. Thought to play role in immune/inflammatory response. No evidence at basal body or cilium.	Kubo et al. 2008, Mayer et al. 2008, Ostrowski et al. 2002, Ross et al. 2007	Extracellular
ENSG00000143158	BRP44	no	Mitochondrial pyruvate carrier	Blacque et al. 2005, Ross et al. 2007	Inner mitochondrial membrane
ENSG00000183346	C10orf107	unknown/uncertain	uncharacterised protein	McClintock et al. 2008, Ostrowski et al. 2002, Ross et al. 2007
ENSG00000182919	C11orf54	no	Ester hydrolase	Chen et al. 2006, Laurencon et al. 2007	Nucleus
ENSG00000119636	C14orf45	unknown/uncertain	uncharacterised protein	Arnaiz et al. 2009, Arnaiz et al. 2010, Li et al. 2004, Pazour et al. 2005, Ross et al. 2007, Stubbs et al. 2008
ENSG00000156206	C15orf26	unknown/uncertain	uncharacterised protein	Arnaiz et al. 2009, Arnaiz et al. 2010, Broadhead et al. 2006, Keller et al. 2005, Kilburn et al. 2007, McClintock et al. 2008, Merchant et al. 2007, Pazour et al. 2005, Ross et al. 2007, Smith et al. 2005, Stolc et al. 2005, Stubbs et al. 2008
ENSG00000124074	C16orf48	unknown/uncertain	ENKD1, not characterized	Li et al. 2004, McClintock et al. 2008, Merchant et al. 2007, Pazour et al. 2005, Stolc et al. 2005
ENSG00000140688	C16orf58	unknown/uncertain	Hh signalling defects after knockdown PMID:21289087		No data
ENSG00000070761	C16orf80	no	spliceosome associated protein	Arnaiz et al. 2009, Arnaiz et al. 2010, Blacque et al. 2005, Broadhead et al. 2006, Keller et al. 2005, Liu et al. 2007, Ostrowski et al. 2002, Pazour et al. 2005, Smith et al. 2005, Stolc et al. 2005
ENSG00000196118	C16orf93	unknown/uncertain	unknown gene	Broadhead et al. 2006, Pazour et al. 2005, Smith et al. 2005, Stolc et al. 2005
ENSG00000117477	C1orf114	unknown/uncertain	uncharacterised protein	McClintock et al. 2008, Ostrowski et al. 2002, Ross et al. 2007
ENSG00000178965	C1orf173	unknown/uncertain	uncharacterised protein	McClintock et al. 2008, Ostrowski et al. 2002, Ross et al. 2007
ENSG00000188931	C1orf192	unknown/uncertain	uncharacterised protein. Increased gene dosage in Charcot-Marie-Tooth syndrome PMID:22275255	McClintock et al. 2008, Ostrowski et al. 2002, Ross et al. 2007
ENSG00000142609	C1orf222	unknown/uncertain	uncharacterised protein	Arnaiz et al. 2010, Broadhead et al. 2006, Li et al. 2004, Merchant et al. 2007, Pazour et al. 2005
ENSG00000203724	C1orf53	unknown/uncertain	unknown gene	Li et al. 2004, Merchant et al. 2007, Pazour et al. 2005, Ross et al. 2007
ENSG00000089101	C20orf26	unknown/uncertain	uncharacterised protein	Arnaiz et al. 2009, Arnaiz et al. 2010, Broadhead et al. 2006, Li et al. 2004, Merchant et al. 2007, Pazour et al. 2005, Ross et al. 2007, Smith et al. 2005, Stolc et al. 2005
ENSG00000101474	C20orf3	no	adipocyte plasma membrane associated protein. No evidence of cilium or basal body link.	Blacque et al. 2005, Liu et al. 2007, Mayer et al. 2009	Plasma membrane
ENSG00000183833	C3orf15	no	AMY-1-associating protein expressed in testis 1	Arnaiz et al. 2009, Arnaiz et al. 2010, Broadhead et al. 2006, Keller et al. 2005, Li et al. 2004, Pazour et al. 2005, Ross et al. 2007, Smith et al. 2005	Cytoplasm, mitochondrion
ENSG00000197826	C4orf22	unknown/uncertain	uncharacterised protein	Arnaiz et al. 2009, Arnaiz et al. 2010, Broadhead et al. 2006, Li et al. 2004, Merchant et al. 2007, Pazour et al. 2005, Stolc et al. 2005
ENSG00000163116	C4orf37	unknown/uncertain	uncharacterised protein	Arnaiz et al. 2009, Arnaiz et al. 2010, Broadhead et al. 2006, Pazour et al. 2005
ENSG00000205129	C4orf47	unknown/uncertain	uncharacterised protein	Broadhead et al. 2006, Pazour et al. 2005, Ross et al. 2007, Stolc et al. 2005
ENSG00000197603	C5orf42	unknown/uncertain	JBTS17 OMIM 614571 therefore presumably a cilia protein BUT no evidence of the protein at the basal body or cilium (indeed, no characterisation of the protein at all)		? No data
ENSG00000213204	C6orf165	unknown/uncertain	uncharacterised protein	Arnaiz et al. 2009, Arnaiz et al. 2010, Broadhead et al. 2006, McClintock et al. 2008, Pazour et al. 2005, Ross et al. 2007, Smith et al. 2005
ENSG00000164746	C7orf57	unknown/uncertain	uncharacterised protein	Mayer et al. 2008, Mayer et al. 2009, Ostrowski et al. 2002, Ross et al. 2007
ENSG00000105792	C7orf63	unknown/uncertain	uncharacterised protein	Arnaiz et al. 2009, Arnaiz et al. 2010, Mayer et al. 2008, Mayer et al. 2009, McClintock et al. 2008, Merchant et al. 2007, Pazour et al. 2005, Ross et al. 2007
ENSG00000177459	C8orf47	unknown/uncertain	uncharacterised protein	Mayer et al. 2009, Ross et al. 2007
ENSG00000188523	C9orf171	unknown/uncertain	unknown gene	Arnaiz et al. 2009, Arnaiz et al. 2010, Keller et al. 2005, Pazour et al. 2005, Stolc et al. 2005
ENSG00000197816	C9orf174	unknown/uncertain	unknown gene	Pazour et al. 2005, Ross et al. 2007
ENSG00000164972	C9orf24	unknown/uncertain	ciliated bronchial epithelium 1. Expressed in ciliated cells, but no evidence of localisation to cilium or basal body	Cao et al. 2008, McClintock et al. 2008, Ross et al. 2007
ENSG00000084774	CAD	no	carbamoyl-phosphate synthetase 2, aspartate transcarbamylase, and dihydroorotase. Pyrimidine biosynthesis enzyme	Blacque et al. 2005, Liu et al. 2007, Muller et al. 2010	Cytosol, nucleus
ENSG00000152611	CAPSL	unknown/uncertain	Cilia defects after knockdown PMID:21289087	Arnaiz et al. 2009, Arnaiz et al. 2010, Avidor-Reiss et al. 2004, Broadhead et al. 2006, Kilburn et al. 2007, Li et al. 2004, Mayer et al. 2008, Merchant et al. 2007, Ostrowski et al. 2002, Ross et al. 2007	No data
ENSG00000077549	CAPZB	unknown/uncertain	capping protein (actin filament) muscle Z-line, beta	Blacque et al. 2005, Liu et al. 2007, Mayer et al. 2009	Actin cytoskeleton
ENSG00000118307	CASC1	unknown/uncertain	Related to resting heart rate in large scale study	Merchant et al. 2007, Pazour et al. 2005, Ross et al. 2007, Stolc et al. 2005
ENSG00000160200	CBS	no	CYSTATHIONINE BETA-SYNTHASE, involved in homocystinuria OMIM 613381. No link to cilia	Blacque et al. 2005, Pazour et al. 2005
ENSG00000181378	CCDC108	unknown/uncertain	poorly characterised protein	Arnaiz et al. 2009, Arnaiz et al. 2010, Kilburn et al. 2007, McClintock et al. 2008, Pazour et al. 2005, Smith et al. 2005
ENSG00000103021	CCDC113	unknown/uncertain	poorly characterised protein	Arnaiz et al. 2009, Arnaiz et al. 2010, Boesger et al. 2009, Li et al. 2004, McClintock et al. 2008, Merchant et al. 2007, Pazour et al. 2005, Ross et al. 2007, Stolc et al. 2005
ENSG00000159625	CCDC135	unknown/uncertain	Drosophila homolog (lobo) required for sperm flagella motility in Drosophila. No additional data in vertebrates	Arnaiz et al. 2009, Arnaiz et al. 2010, Broadhead et al. 2006, McClintock et al. 2008, Merchant et al. 2007, Pazour et al. 2005, Ross et al. 2007, Smith et al. 2005, Stolc et al. 2005
ENSG00000135205	CCDC146	unknown/uncertain	poorly characterised protein	Arnaiz et al. 2009, Arnaiz et al. 2010, Broadhead et al. 2006, Li et al. 2004, McClintock et al. 2008, Merchant et al. 2007, Pazour et al. 2005, Ross et al. 2007, Stolc et al. 2005
ENSG00000120051	CCDC147	unknown/uncertain	poorly characterised protein	Arnaiz et al. 2009, Arnaiz et al. 2010, Avidor-Reiss et al. 2004, Broadhead et al. 2006, Laurencon et al. 2007, Li et al. 2004, Pazour et al. 2005, Ross et al. 2007, Smith et al. 2005, Stolc et al. 2005
ENSG00000198003	CCDC151	unknown/uncertain	poorly characterised protein	Arnaiz et al. 2009, Arnaiz et al. 2010, Broadhead et al. 2006, Laurencon et al. 2007, McClintock et al. 2008, Ostrowski et al. 2002, Ross et al. 2007, Smith et al. 2005
ENSG00000248712	CCDC153	unknown/uncertain	poorly characterised protein	Arnaiz et al. 2009, Arnaiz et al. 2010, Ross et al. 2007, Stolc et al. 2005
ENSG00000122483	CCDC18	unknown/uncertain	PMID:23056384, found in a cilia related siRNA screen, no additional evidence
ENSG00000213085	CCDC19	unknown/uncertain	nasopharyngeal epithelium specific protein 1. Expressed in ciliated cells but not evidence of localisation to cilium or basal body	Arnaiz et al. 2009, Arnaiz et al. 2010, Avidor-Reiss et al. 2004, Broadhead et al. 2006, Kilburn et al. 2007, Merchant et al. 2007, Ostrowski et al. 2002, Pazour et al. 2005, Ross et al. 2007, Smith et al. 2005, Stolc et al. 2005, Stubbs et al. 2008
ENSG00000104983	CCDC61	unknown/uncertain	uncharacterized	Andersen et al. 2003, Li et al. 2004, Merchant et al. 2007, Nogales-Cadenas et al. 2006, Pazour et al. 2005
ENSG00000173093	CCDC63	unknown/uncertain	poorly characterised protein	Arnaiz et al. 2009, Arnaiz et al. 2010, Avidor-Reiss et al. 2004, Broadhead et al. 2006, Smith et al. 2005, Stubbs et al. 2008
ENSG00000139537	CCDC65	unknown/uncertain	In sperm cells PMID:17089017. Hh signalling defects after knockdown PMID:21289087. Indirect evidence	Arnaiz et al. 2009, Arnaiz et al. 2010, Avidor-Reiss et al. 2004, Li et al. 2004, McClintock et al. 2008, Merchant et al. 2007, Pazour et al. 2005, Ross et al. 2007, Stolc et al. 2005	Cytosol
ENSG00000166510	CCDC68	unknown/uncertain	PMID:23056384, found in a cilia related siRNA screen, no additional evidence
ENSG00000166226	CCT2	unknown/uncertain	chaperonin containing TCP1 subunit 2, no link to cilia, but I seem to find more TCP1 related genes in these lists. it folds actin and tubulin and interacts with PPP4C. Associated with BBSome PMID: 20080638 MIM: 605139	Andersen et al. 2003, Liu et al. 2007, Muller et al. 2010, Stolc et al. 2005
ENSG00000163468	CCT3	unknown/uncertain	chaperonin containing TCP1, subunit 3 (gamma), involved in protein folding, including tubulin	Andersen et al. 2003, Blacque et al. 2005, Keller et al. 2005, Liu et al. 2007, Muller et al. 2010, Reinders et al. 2006
ENSG00000150753	CCT5	unknown/uncertain	chaperonin containing TCP1, subunit 5 (epsilon), involved in protein folding, including tubulin	Andersen et al. 2003, Laurencon et al. 2007, Liu et al. 2007, Nogales-Cadenas et al. 2006, Pazour et al. 2005, Stolc et al. 2005
ENSG00000135218	CD36	no	Many functions, but no evidence of cilia link	Mayer et al. 2009, Merchant et al. 2007, Ross et al. 2007	Cell surface
ENSG00000196352	CD55	no	Many functions, but no evidence of cilia link	Mayer et al. 2009, Ross et al. 2007	Cell surface
ENSG00000096401	CDC5L	unknown/uncertain	cell cycle regulation. spliceosome component	Blacque et al. 2005, Muller et al. 2010
ENSG00000170312	CDK1	unknown/uncertain	cyclin-dependent kinase 1. Cell cycle control. Many functions, including centrosome cycle.	Andersen et al. 2003, Arnaiz et al. 2009, Blacque et al. 2005, Kilburn et al. 2007, Muller et al. 2010, Nogales-Cadenas et al. 2006
ENSG00000008128	CDK11A	unknown/uncertain	cyclin-dependent kinase 11A. Cell cycle control. Many functions, including centrosome cycle.	Blacque et al. 2005, Nogales-Cadenas et al. 2006
ENSG00000156345	CDK20	unknown/uncertain	cyclin-dependent kinase 20. No link to cilia	Blacque et al. 2005, Chen et al. 2006, Efimenko et al. 2005, Ross et al. 2007
ENSG00000182923	CEP63	unknown/uncertain	PMID:23056384. Knockdown results in loss of cilia.	Andersen et al. 2003, Nogales-Cadenas et al. 2006
ENSG00000148019	CEP78	unknown/uncertain	Associates with centrosome but no evidence of association with basal body.	Andersen et al. 2003, Laurencon et al. 2007, Liu et al. 2007, Nogales-Cadenas et al. 2006	Centrosome
ENSG00000198848	CES1	no	carboxylesterase 1	Blacque et al. 2005, Mayer et al. 2008, Mayer et al. 2009, Ross et al. 2007
ENSG00000111642	CHD4	unknown/uncertain	PMID:23056384. Knockdown results in loss of cilia.	Blacque et al. 2005
ENSG00000116254	CHD5	unknown/uncertain	PMID:23056384. Knockdown results in loss of cilia.	Blacque et al. 2005
ENSG00000171316	CHD7	unknown/uncertain	PMID:23056384. Knockdown results in loss of cilia.	Blacque et al. 2005, Efimenko et al. 2005
ENSG00000230055	CISD3	no	CDGSH iron sulfur domain 3, electron transport and oxidative phosphorylation	Blacque et al. 2005, Kilburn et al. 2007	Outer mitochondrial membrane
ENSG00000175216	CKAP5	unknown/uncertain	Role in centrosomal microtubule assembly. No evidence of association with basal body	Andersen et al. 2003, Liu et al. 2007, Muller et al. 2010, Nogales-Cadenas et al. 2006, Reinders et al. 2006, Wigge et al. 1998	Centrosome
ENSG00000153132	CLGN	unknown/uncertain	Chaperone. Role in spermatogenesis.	Blacque et al. 2005, Mayer et al. 2008, Mayer et al. 2009, Ross et al. 2007
ENSG00000159212	CLIC6	unknown/uncertain	chloride intracellular channel 6. Not very well characterised. No published link to cilium	Liu et al. 2007, Mayer et al. 2008, Mayer et al. 2009, Ross et al. 2007
ENSG00000166855	CLPX	no	mitochondrial protein, homologous to bacterial CLPX PMID: 22841477	Blacque et al. 2005, Pazour et al. 2005
ENSG00000163646	CLRN1	unknown/uncertain	RP61, USH3A OMIM 606397 therefore presumably a cilia protein BUT no evidence of the protein at the basal body or cilium		Plasma membrane
ENSG00000125107	CNOT1	no	CCR4-NOT transcription complex, subunit 1. Deadenylation of RNA. No published link to cilia	Blacque et al. 2005, Liu et al. 2007, Muller et al. 2010	Peroxisomal membrane. Cytosol
ENSG00000088038	CNOT3	no	CCR4-NOT transcription complex, subunit 3	Blacque et al. 2005, Liu et al. 2007, Muller et al. 2010	Cytosol
ENSG00000119865	CNRIP1	no	cannabinoid receptor interacting protein 1	Blacque et al. 2005, Chen et al. 2006, Ross et al. 2007	Synaptic membrane
ENSG00000165644	COMTD1	unknown/uncertain	catechol-O-methyltransferase domain containing 1. Poorly characterised protein	Blacque et al. 2005, Kim et al. 2010, Liu et al. 2007
ENSG00000047457	CP	no	ceruloplasmin (ferroxidase). peroxidation of Fe(II)transferrin to Fe(III) transferrin	Li et al. 2004, Liu et al. 2007, Mayer et al. 2009, Ross et al. 2007	Extracellular
ENSG00000108582	CPD	no	carboxypeptidase D. No published link to cilia	Blacque et al. 2005, Mayer et al. 2009	Plasma membrane, TGN
ENSG00000101343	CRNKL1	no	crooked neck pre-mRNA splicing factor-like 1. cell cycle progression and pre-mRNA splicing	Muller et al. 2010, Ross et al. 2007	Spliceosome
ENSG00000109846	CRYAB	no	crystallin, alpha B. Part of eye lens. Heatschock protein. no link to cilia	Avidor-Reiss et al. 2004, Blacque et al. 2005, Chen et al. 2006, Liu et al. 2007, Nogales-Cadenas et al. 2006	'all over the place'
ENSG00000165475	CRYL1	no	crystallin, lambda 1. part of eye lens. Part of DFNB1 locus that when deleted causes deafness PMID: 19101659. But paper focusses on other 3 genes as likely causes	Blacque et al. 2005, Mayer et al. 2008	Cytosol
ENSG00000124207	CSE1L	no	''cellular apoptosis susceptibility' (CAS). Involved in NLS-free nuclear transport with Ran, Ranbp1 and importin-alpha. No link to cilia	Andersen et al. 2003, Blacque et al. 2005, Liu et al. 2007, Muller et al. 2010	Cytosol, Nucleus
ENSG00000101266	CSNK2A1	no	subunit of CK2 casein kinase 2 complex.	Blacque et al. 2005, Liu et al. 2007, Nogales-Cadenas et al. 2006	Cytosol, Nucleus, Plasma membrane
ENSG00000198561	CTNND1	no	catenin (cadherin-associated protein), delta 1. No link to cilia	Liu et al. 2007, Mayer et al. 2009, Nogales-Cadenas et al. 2006
ENSG00000101160	CTSZ	no	lysosomal cysteine proteinase	Blacque et al. 2005, Reinders et al. 2006	Lysosome
ENSG00000055130	CUL1	unknown/uncertain	betaTrCP/Cul1 required for endogenous Gli3 processing. PMID:20154143	Efimenko et al. 2005, Liu et al. 2007, Nogales-Cadenas et al. 2006
ENSG00000108094	CUL2	unknown/uncertain	CUL2 forms a ubiquitin ligase complex with VHL. But no specific functional link to cilia	Blacque et al. 2005, Ross et al. 2007
ENSG00000165164	CXorf22	unknown/uncertain	Uncharacterised	Arnaiz et al. 2009, Arnaiz et al. 2010, Li et al. 2004, Merchant et al. 2007, Pazour et al. 2005, Ross et al. 2007, Smith et al. 2005
ENSG00000080572	CXorf41	unknown/uncertain	PIH1 domain containing 3. Uncharacterised	Laurencon et al. 2007, Ross et al. 2007, Stolc et al. 2005
ENSG00000182224	CYB5D1	unknown/uncertain	cytochrome b5 domain containing 1. Uncharacterised	Arnaiz et al. 2009, Arnaiz et al. 2010, Avidor-Reiss et al. 2004, Broadhead et al. 2006, Li et al. 2004, McClintock et al. 2008, Merchant et al. 2007, Pazour et al. 2005, Ross et al. 2007, Stolc et al. 2005
ENSG00000197446	CYP2F1	no	cytochrome P450, family 2, subfamily F, polypeptide 1	Blacque et al. 2005, Efimenko et al. 2005, Mayer et al. 2008, Mayer et al. 2009, Ross et al. 2007	ER
ENSG00000142973	CYP4B1	no	cytochrome P450, family 4, subfamily B, polypeptide 1	Blacque et al. 2005, Efimenko et al. 2005, Kubo et al. 2008, Laurencon et al. 2007, Li et al. 2004, Mayer et al. 2008, Mayer et al. 2009, Ross et al. 2007, Stolc et al. 2005	ER
ENSG00000115866	DARS	no	aspartyl-tRNA synthetase	Andersen et al. 2003, Arnaiz et al. 2009, Blacque et al. 2005, Liu et al. 2007, Pazour et al. 2005	Cytosol
ENSG00000137992	DBT	no	dihydrolipoamide branched chain transacylase E2, aminoacid metabolism	Blacque et al. 2005, Kilburn et al. 2007, Laurencon et al. 2007, Muller et al. 2010	Cytosol, mitochondrion
ENSG00000204843	DCTN1	unknown/uncertain	Dynactin 1, not described directly as ciliary protein, but the Dynactin complex is mentioned in one breath with BBS4 in omim 601143. Binds cytoplasmic dynein to activate it, therefore likely to be found in cilium (GW).	Andersen et al. 2003, Blacque et al. 2005, Liu et al. 2007, Nogales-Cadenas et al. 2006	Cytosol
ENSG00000169738	DCXR	no	dicarbonyl/L-xylulose reductase	Blacque et al. 2005, Ross et al. 2007	Plasma membrane
ENSG00000008226	DLEC1	no	Deleted in Lung and Esophageal Cancer 1, no link to cilia	Arnaiz et al. 2010, Merchant et al. 2007, Pazour et al. 2005	Cytoplasm
ENSG00000108176	DNAJC12	no	DnaJ (Hsp40) homolog, subfamily C, member 12. No link to cilia	Efimenko et al. 2005, Ross et al. 2007	Cytosol
ENSG00000132768	DPH2	no	Likely diphthamide biosynthesis	Blacque et al. 2005, Ross et al. 2007	Cytosol
ENSG00000162961	DPY30	unknown/uncertain	siRNA knockdown results in shorter cilia PMID:21289087. No direct evidence of localisation to cilium	Arnaiz et al. 2010, Keller et al. 2005, Li et al. 2004, Merchant et al. 2007, Ostrowski et al. 2002, Smith et al. 2005, Stolc et al. 2005
ENSG00000170788	DYDC1	no	DPY30 domain containing 1, involved in acrosome formation during spermatid developmen	Broadhead et al. 2006, Stubbs et al. 2008
ENSG00000133665	DYDC2	unknown/uncertain	DPY30 domain containing 2. Poorly characterised	Arnaiz et al. 2009, Arnaiz et al. 2010, Kilburn et al. 2007, McClintock et al. 2008, Ostrowski et al. 2002, Ross et al. 2007, Smith et al. 2005
ENSG00000197102	DYNC1H1	unknown/uncertain	Mutated in Charcot-Marie Tooth (type 20), autosomal dominant mental retardation (type 13) and autosomal dominant spinal muscular atrophy OMIM 600112 PubMed: 21820100, PMID:2107640, PMID:22368300, PMID:22459677, PMID:12730604, athough none of these are classified as ciliopathies. Interacts with DNALI1 PMID:16496424	Andersen et al. 2003, Arnaiz et al. 2009, Arnaiz et al. 2010, Blacque et al. 2005, Boesger et al. 2009, Broadhead et al. 2006, Efimenko et al. 2005, Laurencon et al. 2007, Li et al. 2004, Liu et al. 2007, Mayer et al. 2009, Muller et al. 2010, Nogales-Cadenas et al. 2006, Pazour et al. 2005, Smith et al. 2005	Cytosol
ENSG00000138036	DYNC2LI1	unknown/uncertain	dynein, cytoplasmic 2, light intermediate chain 1	Arnaiz et al. 2009, Blacque et al. 2005, Chen et al. 2006, Efimenko et al. 2005, Laurencon et al. 2007, Li et al. 2004, Liu et al. 2007, Mayer et al. 2009, Merchant et al. 2007, Pazour et al. 2005, Stolc et al. 2005
ENSG00000117395	EBNA1BP2	no	Epstein Barr virus nuclear antigen binding protein 2	Blacque et al. 2005, Laurencon et al. 2007	Nucleus, nucleolus
ENSG00000127884	ECHS1	unknown/uncertain	enoyl CoA hydratase, short chain, 1, mitochondrial. Hit in Leeds cilia screen	Blacque et al. 2005, Kilburn et al. 2007	Mitochondrial matrix
ENSG00000114942	EEF1B2	no	eukaryotic translation elongation factor 1 beta 2	Andersen et al. 2003, Arnaiz et al. 2009, Blacque et al. 2005, Kilburn et al. 2007, Liu et al. 2007
ENSG00000167658	EEF2	no	eukaryotic translation elongation factor 2	Andersen et al. 2003, Arnaiz et al. 2009, Blacque et al. 2005, Keller et al. 2005, Kilburn et al. 2007, Liu et al. 2007, Mayer et al. 2008, Muller et al. 2010, Pazour et al. 2005
ENSG00000185055	EFCAB10	unknown/uncertain	EF-hand calcium binding domain 10. Uncharacterised	Arnaiz et al. 2009, Arnaiz et al. 2010, Broadhead et al. 2006, McClintock et al. 2008, Smith et al. 2005
ENSG00000203666	EFCAB2	unknown/uncertain	EF-hand calcium binding domain 2. Uncharacterised	Arnaiz et al. 2009, Arnaiz et al. 2010, Ostrowski et al. 2002, Ross et al. 2007
ENSG00000163576	EFHB	unknown/uncertain	EF-hand domain family, member B. Uncharacterised	Arnaiz et al. 2009, Arnaiz et al. 2010, Broadhead et al. 2006, Keller et al. 2005, Pazour et al. 2005, Smith et al. 2005
ENSG00000134001	EIF2S1	no	eukaryotic translation initiation factor 2, subunit 1 alpha, 35kDa. No published link to cilia	Blacque et al. 2005, Laurencon et al. 2007, Liu et al. 2007
ENSG00000125037	EMC3	no	ER membrane complex subunit 3, no link to cilia	Blacque et al. 2005, Liu et al. 2007, Mayer et al. 2008	Cytoplasm
ENSG00000111405	ENDOU	no	endo nuclease, protease activity	Chen et al. 2006, Merchant et al. 2007, Pazour et al. 2005	Nucleus, Cytoplasm
ENSG00000151023	ENKUR	unknown/uncertain	Reduced number and length of cilia after siRNA knockdown PMID:21289087	Arnaiz et al. 2009, Arnaiz et al. 2010, Broadhead et al. 2006, Laurencon et al. 2007, Li et al. 2004, McClintock et al. 2008, Merchant et al. 2007, Ostrowski et al. 2002, Pazour et al. 2005, Ross et al. 2007, Smith et al. 2005, Stolc et al. 2005	No data
ENSG00000143819	EPHX1	no	epoxide hydrolase 1, microsomal (xenobiotic). No published link to cilia	Laurencon et al. 2007, Mayer et al. 2008, Mayer et al. 2009
ENSG00000113719	ERGIC1	no	endoplasmic reticulum-golgi intermediate compartment (ERGIC) 1	Blacque et al. 2005, Mayer et al. 2009	ER/Golgi
ENSG00000023318	ERP44	no	endoplasmic reticulum protein 44	Blacque et al. 2005, Liu et al. 2007, Mayer et al. 2008	ER
ENSG00000140374	ETFA	unknown/uncertain	electron-transfer-flavoprotein, alpha polypeptide.	Blacque et al. 2005, Mayer et al. 2008	Mitochondrion
ENSG00000117480	FAAH	no	fatty acid amide hydrolase	Blacque et al. 2005, Kim et al. 2010, Liu et al. 2007
ENSG00000180185	FAHD1	no	fumarylacetoacetate hydrolase domain-containing protein 1	Blacque et al. 2005, Kilburn et al. 2007	Mitochondrion
ENSG00000198718	FAM179B	unknown/uncertain	Uncharacterised	Blacque et al. 2005, Merchant et al. 2007, Ross et al. 2007
ENSG00000153347	FAM81B	unknown/uncertain	Uncharacterised	McClintock et al. 2008, Ostrowski et al. 2002, Ross et al. 2007
ENSG00000149557	FEZ1	unknown/uncertain	PMID:23056384. Knockdown results in loss of cilia.	Blacque et al. 2005, Nogales-Cadenas et al. 2006
ENSG00000131781	FMO5	no	flavin containing monooxygenase 5	Blacque et al. 2005, Mayer et al. 2009, Ross et al. 2007
ENSG00000114861	FOXP1	unknown/uncertain	PMID:23056384. Knockdown results in loss of cilia.
ENSG00000108592	FTSJ3	no	Nucleolar protein involved in pre-RNA processing PMID: 22195017, no link to cilia	Blacque et al. 2005, Pazour et al. 2005	Nucleus
ENSG00000160211	G6PD	no	glucose-6-phosphate dehydrogenase	Blacque et al. 2005, Mayer et al. 2008, Mayer et al. 2009, Pazour et al. 2005	Cytosol
ENSG00000106105	GARS	no	glycyl-tRNA synthetase, MIM601472,600794	Andersen et al. 2003, Blacque et al. 2005, Pazour et al. 2005	Cytoplasm
ENSG00000105607	GCDH	no	glutaryl-CoA dehydrogenas	Blacque et al. 2005, Kilburn et al. 2007	Mitochondrial matrix
ENSG00000131067	GGT7	no	gamma-glutamyltransferase 7	Mayer et al. 2008, Mayer et al. 2009, Ross et al. 2007
ENSG00000090863	GLG1	no	golgi glycoprotein 1	Avidor-Reiss et al. 2004, Blacque et al. 2005, Cao et al. 2008, Li et al. 2004, Liu et al. 2007, Mayer et al. 2009	Golgi
ENSG00000135821	GLUL	no	glutamate-ammonia ligase, plays an important role in controlling body pH and in removing ammonia from the circulation, MIM 610015	Arnaiz et al. 2010, Blacque et al. 2005, Liu et al. 2007, Pazour et al. 2005	Cytoplasm
ENSG00000173540	GMPPB	no	GDP-mannose pyrophosphorylase, no link to cilia	Blacque et al. 2005, Pazour et al. 2005	Cytoplasm, nucleus
ENSG00000141404	GNAL	no	guanine nucleotide binding protein (G protein), alpha activating activity polypeptide, olfactory type	Blacque et al. 2005, Chen et al. 2006, Mayer et al. 2008, Mayer et al. 2009
ENSG00000185838	GNB1L	unknown/uncertain	PMID:23056384. Knockdown results in loss of cilia.
ENSG00000204628	GNB2L1	no	guanine nucleotide binding protein (G protein), beta polypeptide 2-like 1	Andersen et al. 2003, Blacque et al. 2005, Kilburn et al. 2007, Liu et al. 2007, Mayer et al. 2009, Pazour et al. 2005, Reinders et al. 2006
ENSG00000167110	GOLGA2	no	golgin A2	Blacque et al. 2005, Liu et al. 2007, Mayer et al. 2009	Golgi
ENSG00000066455	GOLGA5	no	golgin A5	Laurencon et al. 2007, Liu et al. 2007, Mayer et al. 2009	Golgi
ENSG00000108433	GOSR2	no	golgi SNAP receptor complex member 2	Efimenko et al. 2005, Ross et al. 2007
ENSG00000115159	GPD2	no	glycerol-3-phosphate dehydrogenase 2 (mitochondrial)	Blacque et al. 2005, Cao et al. 2008	Mitochondrial
ENSG00000167468	GPX4	no	glutathione peroxidase 4	Blacque et al. 2005, Cao et al. 2008, Efimenko et al. 2005, Liu et al. 2007	Mitocondrion
ENSG00000148180	GSN	unknown/uncertain	Mutated in Amyloidosis, Finnish type OMIM 137350.	Kim et al. 2010, Liu et al. 2007, Mayer et al. 2008, Mayer et al. 2009
ENSG00000084207	GSTP1	no	glutathione S-transferase pi 1	Blacque et al. 2005, Chen et al. 2006, Efimenko et al. 2005, Li et al. 2004, Liu et al. 2007, Ostrowski et al. 2002, Pazour et al. 2005
ENSG00000123201	GUCY1B2	unknown/uncertain	PMID:21289087 Hh signalling defects after knockdown
ENSG00000143774	GUK1	no	guanylate kinase 1	Arnaiz et al. 2009, Blacque et al. 2005, Liu et al. 2007, Pazour et al. 2005, Smith et al. 2005
ENSG00000113648	H2AFY	no	OMIM: 610054, H2A histone family, member Y, Knockdown of mH2A isoforms in melanoma cells of low malignancy resulted in significantly increased proliferation and migration in vitro and growth and metastasis in vivo. PMID: 21179167	Mayer et al. 2008, Nogales-Cadenas et al. 2006	Chromosome, Nucleus.
ENSG00000138796	HADH	unknown/uncertain	hydroxyacyl-CoA dehydrogenase.	Andersen et al. 2003, Blacque et al. 2005, Kilburn et al. 2007	Mitochondrial matrix
ENSG00000084754	HADHA	no	No published link to cilia	Blacque et al. 2005, Muller et al. 2010	Mitochondrial membrane
ENSG00000158104	HPD	no	an enzyme in the catabolic pathway of tyrosine	Blacque et al. 2005, Efimenko et al. 2005, Kilburn et al. 2007, Pazour et al. 2005, Reinders et al. 2006
ENSG00000149084	HSD17B12	no	converts estrone into estradiol in ovarian tissue	Blacque et al. 2005, Efimenko et al. 2005, Liu et al. 2007, Mayer et al. 2008
ENSG00000133835	HSD17B4	no	involved in the peroxisomal beta-oxidation pathway for fatty acids	Andersen et al. 2003, Blacque et al. 2005, Efimenko et al. 2005, Kilburn et al. 2007, Mayer et al. 2008
ENSG00000080824	HSP90AA1	no	inducible molecular chaperone that functions as a homodimer	Andersen et al. 2003, Arnaiz et al. 2009, Keller et al. 2005, Liu et al. 2007, Mayer et al. 2009, Muller et al. 2010, Nogales-Cadenas et al. 2006, Ostrowski et al. 2002, Pazour et al. 2005, Reinders et al. 2006, Stolc et al. 2005
ENSG00000166598	HSP90B1	no	denosine triphosphate(ATP)-metabolizing molecular chaperones	Blacque et al. 2005, Liu et al. 2007, Mayer et al. 2008, Mayer et al. 2009	Melanosome, ER
ENSG00000044574	HSPA5	no	Heatshock protein, protein transport, PMID: 8020977 no link to cilia	Blacque et al. 2005, Keller et al. 2005, Kilburn et al. 2007, Laurencon et al. 2007, Liu et al. 2007, Mayer et al. 2008, Mayer et al. 2009, Muller et al. 2010, Stolc et al. 2005	ER
ENSG00000113013	HSPA9	no	Mitocchondrial chaperone, cell proliferation, no link to cilia, PMID: 21123823	Andersen et al. 2003, Kilburn et al. 2007, Mayer et al. 2009, Stolc et al. 2005	mitochondria, cytoplasm
ENSG00000144381	HSPD1	no	Heatshock protein involved in Sjorgens syndrome PMID: 22931585, involved in protein folding	Andersen et al. 2003, Broadhead et al. 2006, Kilburn et al. 2007, Liu et al. 2007, Mayer et al. 2008, Stolc et al. 2005	cytosplasma
ENSG00000132305	IMMT	no	inner membrane protein, mitochondrial	Andersen et al. 2003, Blacque et al. 2005, Mayer et al. 2008, Mayer et al. 2009, Muller et al. 2010	Inner mitochondrial membrane
ENSG00000132321	IQCA1	unknown/uncertain	IQ motif containing with AAA domain 1. Function poorly characterised	Arnaiz et al. 2009, Arnaiz et al. 2010, Avidor-Reiss et al. 2004, Broadhead et al. 2006, Li et al. 2004, Merchant et al. 2007, Pazour et al. 2005
ENSG00000114473	IQCG	unknown/uncertain	IQ motif containing G. Function poorly characterised	Arnaiz et al. 2009, Arnaiz et al. 2010, Li et al. 2004, Merchant et al. 2007, Pazour et al. 2005, Ross et al. 2007
ENSG00000103599	IQCH	unknown/uncertain	Hh signalling defects after knockdown PMID:21289087	Arnaiz et al. 2010, Broadhead et al. 2006, Li et al. 2004, Pazour et al. 2005
ENSG00000164675	IQUB	unknown/uncertain	PMID:21289087 Hh signalling defects after knockdown	Arnaiz et al. 2009, Arnaiz et al. 2010, Broadhead et al. 2006, Li et al. 2004, Merchant et al. 2007, Pazour et al. 2005, Ross et al. 2007, Stolc et al. 2005
ENSG00000065427	KARS	no	MIM 613641, lysyl-tRNA synthetase, neuropathy PMID: 20920668	Blacque et al. 2005, Liu et al. 2007, Pazour et al. 2005	mitochondria, cytoplasm,
ENSG00000167216	KATNAL2	unknown/uncertain	PMID:23056384. Knockdown results in loss of cilia.	Ross et al. 2007
ENSG00000136813	KIAA0368	no	Also called ecm29. Involved in 26S endosomal proteasomes. Some indication that they interact with molecular motors. PMID: 20682791. No apparent connection to cilia	Blacque et al. 2005, Liu et al. 2007, Nogales-Cadenas et al. 2006	Endosomes, Cytosol
ENSG00000116299	KIAA1324	no	Also called EIG121. Estrogen induced gene involved in survival of carcinomas	Blacque et al. 2005, Mayer et al. 2009, Ross et al. 2007
ENSG00000138160	KIF11	no	Mutation causes MLCRD syndrome. craniofacial defects. No link to cilia	Blacque et al. 2005, Efimenko et al. 2005, Muller et al. 2010, Nogales-Cadenas et al. 2006, Reinders et al. 2006, Wigge et al. 1998	Cytosol
ENSG00000137807	KIF23	no	involved in cytokenisis, glioma proliferation, mitosis. No link to cilia	Andersen et al. 2003, Blacque et al. 2005, Muller et al. 2010	Cytosol, Centrosome, nucleus
ENSG00000068796	KIF2A	no	Tubulin turnover, mitosis, no link to cilia	Andersen et al. 2003, Blacque et al. 2005, Liu et al. 2007, Muller et al. 2010, Nogales-Cadenas et al. 2006, Pazour et al. 2005	Cytosol, Centrosome
ENSG00000088727	KIF9	no	Interacts with GTPase GEM, stabilizing microtubules. Required for chromosome alignment PMID: 22964304	Arnaiz et al. 2009, Arnaiz et al. 2010, Broadhead et al. 2006, Merchant et al. 2007, Pazour et al. 2005, Ross et al. 2007, Stolc et al. 2005	Cytosol
ENSG00000075945	KIFAP3	unknown/uncertain	Misfolded SOD1 associates with KIFAP3 in ALS patients, but no link to cilia. However, binds to cargoes as a component of the kinesin-2 motor complex PMID: 19088126	Arnaiz et al. 2010, Avidor-Reiss et al. 2004, Blacque et al. 2005, Li et al. 2004, Liu et al. 2007, Merchant et al. 2007, Pazour et al. 2005	Axoneme
ENSG00000108424	KPNB1	unknown/uncertain	Karyopherin beta 1, importin. Binds NLS-containing cargo and imports it in the nucleus. interacts and co-localizes during mitosis with Crumbs3-CLPI splice variant that functiones in ciliogenesis and cell devision. Crumbs3 localizes to cilia membrane and centrosome. Knock down of Crumbs3-CPLI causes loss of cilia and multinucleated cells. PMID: 17646395. Possibly invovled in cilia	Andersen et al. 2003, Blacque et al. 2005, Liu et al. 2007, Muller et al. 2010, Nogales-Cadenas et al. 2006	Cytosol, Nucleus, Centrosome
ENSG00000129347	KRI1	unknown/uncertain	in yeast required for 40S ribosome biogenesis, largely uncharactterized	Blacque et al. 2005, Pazour et al. 2005	Nucleolus
ENSG00000002549	LAP3	no	leucine aminopeptidase 3. metabolic gene, no link to cilia	Laurencon et al. 2007, Ross et al. 2007	Cytosol
ENSG00000172954	LCLAT1	no	lysocardiolipin acyltransferase 1	Blacque et al. 2005, Mayer et al. 2009	ER
ENSG00000136167	LCP1	no	lymphocyte cytosolic protein 1. no link to cilia	Andersen et al. 2003, Arnaiz et al. 2009, Kubo et al. 2008, Mayer et al. 2009	Cytosol, Membrane
ENSG00000189308	LIN54	no	regulating cell cycle progression PMID: 22895175, no link to cilia	Blacque et al. 2005, Pazour et al. 2005	Nuclear
ENSG00000074695	LMAN1	no	membrane mannose-specific lectin. Chaparone for ER to Golgo transport. No link to cilia. Mutations cause factors V and VIII definciency OMIM: 601567	Blacque et al. 2005, Liu et al. 2007, Mayer et al. 2009	ER, Golgi
ENSG00000145012	LPP	no	may be involved in cell-cell adhesion and cell motility. This protein also shuttles through the nucleus and may function as a transcriptional co-activator.	Blacque et al. 2005, Laurencon et al. 2007	Cytosol, Nucleus
ENSG00000155530	LRGUK	no	Chromosomal region associated with Type 2 diabetes. Deletion confers protective effect for T2D. PMID: 18498660	Arnaiz et al. 2009, Arnaiz et al. 2010, Mayer et al. 2009, Pazour et al. 2005
ENSG00000081479	LRP2	unknown/uncertain	LRP2 is an auxiliary SHH receptor required to condition the forebrain ventral midline for inductive signals.PMID: 22340494	Blacque et al. 2005, Liu et al. 2007, Mayer et al. 2009, Muller et al. 2010	Golgi, Plasma Membrane, ER,
ENSG00000172731	LRRC20	no	Systemic lupus erythematosus (SLE) PMID: 20659327	Blacque et al. 2005, Laurencon et al. 2007
ENSG00000010626	LRRC23	unknown/uncertain	Unknown protein	Arnaiz et al. 2009, Arnaiz et al. 2010, Broadhead et al. 2006, McClintock et al. 2008, Ostrowski et al. 2002, Ross et al. 2007, Smith et al. 2005
ENSG00000171757	LRRC34	no	mouse fetal ovary development PMID: 22844512	Arnaiz et al. 2009, Arnaiz et al. 2010, McClintock et al. 2008, Ostrowski et al. 2002, Ross et al. 2007, Stubbs et al. 2008
ENSG00000171962	LRRC48	unknown/uncertain	Unknown protein	Arnaiz et al. 2009, Arnaiz et al. 2010, Broadhead et al. 2006, Laurencon et al. 2007, Li et al. 2004, Merchant et al. 2007, Ostrowski et al. 2002, Pazour et al. 2005, Ross et al. 2007, Smith et al. 2005, Stolc et al. 2005
ENSG00000108829	LRRC59	no	Nuclear import of exogenous FGF1 requires the ER-protein LRRC59 and the importins Kpnα1 and Kpnβ1. PMID: 22321063	Blacque et al. 2005, Liu et al. 2007, Mayer et al. 2008, Mayer et al. 2009	ER, Nuclear Envelope, Cytosol, Nucleus
ENSG00000205858	LRRC72	unknown/uncertain	Unknown protein	Arnaiz et al. 2009, Arnaiz et al. 2010, Broadhead et al. 2006, Pazour et al. 2005, Stolc et al. 2005
ENSG00000154237	LRRK1	no	Associated with parkinsons disease. Associates with membranes of vesicles	Blacque et al. 2005, Laurencon et al. 2007	Cytosol, Mitochondrion
ENSG00000162441	LZIC	no	No link to cilia	Arnaiz et al. 2009, Blacque et al. 2005
ENSG00000164109	MAD2L1	no	Mitotic arrest-deficient 2. Mitotic checkpoint regulator	Blacque et al. 2005, Nogales-Cadenas et al. 2006	Cytosol, Centrosome
ENSG00000181085	MAPK15	no	stimulates autophagy by interacting with LC3 and GABARAP PMID: 22948227	Arnaiz et al. 2010, Chen et al. 2006, Pazour et al. 2005	Cytoplasm
ENSG00000089022	MAPKAPK5	no	Activated through MAP Kinases. Phosphorylates HSP27	Arnaiz et al. 2009, Nogales-Cadenas et al. 2006	Cytosol, Nucleus
ENSG00000187778	MCRS1	unknown/uncertain	forms complex with centrosomal protein Nde1 and is essential PMID: 16547491.	Blacque et al. 2005, Nogales-Cadenas et al. 2006	Cytoplasm
ENSG00000116353	MECR	no	MITOCHONDRIAL TRANS-2-ENOYL-CoA REDUCTASE	Arnaiz et al. 2009, Arnaiz et al. 2010, Liu et al. 2007, Pazour et al. 2005	mitochondrion
ENSG00000063322	MED29	no	mediator complex subunit 29	Kubo et al. 2008, Laurencon et al. 2007	transcriptional mediator complex
ENSG00000108590	MED31	no	mediator complex subunit 31	Blacque et al. 2005, Kilburn et al. 2007	transcriptional mediator complex
ENSG00000185432	METTL7A	unknown/uncertain	methyltransferase like 7A. Poorly characterised	Mayer et al. 2008, Mayer et al. 2009, Ross et al. 2007
ENSG00000109736	MFSD10	unknown/uncertain	major facilitator superfamily domain containing 10.Likely function in efflux of organic anions but function not characterised	Blacque et al. 2005, Laurencon et al. 2007
ENSG00000158411	MITD1	unknown/uncertain	MIT, microtubule interacting and transport, domain containing 1.Poorly characterised	Blacque et al. 2005, Efimenko et al. 2005, Laurencon et al. 2007
ENSG00000110917	MLEC	no	malectin. Carbohydrate-binding protein of the endoplasmic reticulum	Blacque et al. 2005, Mayer et al. 2008, Mayer et al. 2009	ER
ENSG00000139428	MMAB	no	cobalamin adenosyltransferase. highly expressed in embrionic tissues during mouse organogenesis PMID: 23022071 otherwise not link to cilia	Efimenko et al. 2005, Li et al. 2004, Pazour et al. 2005	Cytoplasm
ENSG00000115275	MOGS	no	mannosyl-oligosaccharide glucosidase. Enzyme in the N-linked oligosaccharide processing pathway	Blacque et al. 2005, Liu et al. 2007, Mayer et al. 2008, Mayer et al. 2009	ER
ENSG00000188010	MORN2	unknown/uncertain	protein containing single MORN motif in testis. Thought to play role in spermatogenesis but function poorly characterised	Arnaiz et al. 2009, Broadhead et al. 2006, Pazour et al. 2005, Ross et al. 2007, Stolc et al. 2005
ENSG00000139714	MORN3	unknown/uncertain	Poorly characterised	Arnaiz et al. 2009, Arnaiz et al. 2010, Broadhead et al. 2006, Pazour et al. 2005, Ross et al. 2007, Smith et al. 2005, Stolc et al. 2005
ENSG00000185681	MORN5	unknown/uncertain	Poorly characterised	Arnaiz et al. 2009, Arnaiz et al. 2010, Ostrowski et al. 2002, Ross et al. 2007
ENSG00000105364	MRPL4	no	mitochondrial ribosomal protein L4	Blacque et al. 2005, Kilburn et al. 2007	Mitochondrial ribosome
ENSG00000214114	MYCBP	unknown/uncertain	c-myc binding protein, associates with AKAP149, axonemal ciliary protein in proteomics study PMID: 12169685, but has to be validated	Arnaiz et al. 2009, Ostrowski et al. 2002, Pazour et al. 2005, Smith et al. 2005, Stolc et al. 2005	Cilium
ENSG00000104177	MYEF2	no	myelin expression factor 2, no link to cilia	Blacque et al. 2005, Liu et al. 2007, Pazour et al. 2005, Ross et al. 2007	Nuclear
ENSG00000196586	MYO6	unknown/uncertain	DFNA22, DFNB37 OMIM 600970. Mutations lead to fused stereocilia, but no direct evidence of cilia localisation	Blacque et al. 2005, Chen et al. 2006, Liu et al. 2007, Mayer et al. 2009
ENSG00000134265	NAPG	no	soluble NSF attachment protein gamma. Enables N-ethyl-maleimide-sensitive fusion protein (NSF) to bind to target membranes	Blacque et al. 2005, Liu et al. 2007, Mayer et al. 2009, Pazour et al. 2005	Plasma membrance
ENSG00000132780	NASP	no	nuclear autoantigenic sperm protein (histone-binding)	Blacque et al. 2005, Ross et al. 2007	Nucleus
ENSG00000080986	NDC80	no	NDC80 kinetochore complex component homolog	Blacque et al. 2005, Nogales-Cadenas et al. 2006, Wigge et al. 1998	Centromere, kinetochore
ENSG00000130414	NDUFA10	no	NADH dehydrogenase (ubiquinone) 1 alpha subcomplex	Mayer et al. 2008, Ross et al. 2007	Inner mitochondrial membrane
ENSG00000023228	NDUFS1	no	NADH dehydrogenase (ubiquinone) Fe-S protein	Blacque et al. 2005, Kilburn et al. 2007, Mayer et al. 2008, Muller et al. 2010, Ross et al. 2007	Inner mitochondrial membrane
ENSG00000232339	NOTCH4	unknown/uncertain	PMID:23056384. Knockdown results in loss of cilia.	Blacque et al. 2005
ENSG00000179915	NRXN1	unknown/uncertain	PMID:23056384. Knockdown results in loss of cilia.
ENSG00000076685	NT5C2	unknown/uncertain	PMID:23056384. Knockdown results in loss of cilia.
ENSG00000090273	NUDC	unknown/uncertain	nuclear distribution C homolog. Organises microtubule spindle in mitosis and cytokinesis. No evidence of interaction with axonemal microtubules	Blacque et al. 2005, Efimenko et al. 2005, Liu et al. 2007, Ross et al. 2007, Stolc et al. 2005	Microtubule spindle
ENSG00000143228	NUF2	no	NDC80 kinetochore complex component	Nogales-Cadenas et al. 2006, Wigge et al. 1998	Centromere, kinetochore
ENSG00000111581	NUP107	unknown/uncertain	nucleoporin 107kDa	Blacque et al. 2005, Muller et al. 2010	Nuclear membrane
ENSG00000125450	NUP85	unknown/uncertain	nucleoporin 85kDa	Muller et al. 2010, Nogales-Cadenas et al. 2006	Nuclear membrane
ENSG00000110713	NUP98	unknown/uncertain	nucleoporin 98kDa	Blacque et al. 2005, Muller et al. 2010, Ross et al. 2007	Nuclear membrane
ENSG00000102898	NUTF2	unknown/uncertain	nuclear transport factor 2	Blacque et al. 2005, Pazour et al. 2005, Reinders et al. 2006	Cytosol
ENSG00000177947	ODF3	unknown/uncertain	component of sperm flagella outer dense fibers	Arnaiz et al. 2009, Arnaiz et al. 2010, Ostrowski et al. 2002, Ross et al. 2007, Stubbs et al. 2008
ENSG00000115942	ORC2	no	origin recognition complex subunit 2.essential for the initiation of DNA replication	Blacque et al. 2005, Efimenko et al. 2005, Muller et al. 2010, Nogales-Cadenas et al. 2006	Nucleus
ENSG00000116885	OSCP1	unknown/uncertain	organic solute carrier partner 1	Avidor-Reiss et al. 2004, Blacque et al. 2005, Li et al. 2004, Merchant et al. 2007, Ross et al. 2007
ENSG00000185624	P4HB	no	prolyl 4-hydroxylase, beta polypeptide	Blacque et al. 2005, Liu et al. 2007, Mayer et al. 2008
ENSG00000145730	PAM	unknown/uncertain	peptidylglycine alpha-amidating monooxygenase	Blacque et al. 2005, Kubo et al. 2008, Li et al. 2004
ENSG00000227345	PARG	no	poly (ADP-ribose) glycohydrolase	Efimenko et al. 2005, Nogales-Cadenas et al. 2006
ENSG00000185345	PARK2	unknown/uncertain	PMID:20106870, this article actually talks about the Park2 co-regulated gene, not park2 itself. although likely, there is no direct support	Blacque et al. 2005, Nogales-Cadenas et al. 2006
ENSG00000129484	PARP2	no	poly(ADP-ribosyl)transferase-like 2	Arnaiz et al. 2010, Nogales-Cadenas et al. 2006	Nucleolus
ENSG00000157212	PAXIP1	no	PAX interacting (with transcription-activation domain) protein 1	Efimenko et al. 2005, Ross et al. 2007	Nucear matrix
ENSG00000184588	PDE4B	unknown/uncertain	PMID:23056384. Knockdown results in loss of cilia.	Arnaiz et al. 2010, Li et al. 2004
ENSG00000168291	PDHB	no	pyruvate dehydrogenase (lipoamide) beta	Blacque et al. 2005, Efimenko et al. 2005, Kilburn et al. 2007, Mayer et al. 2008	Mitochondrial matrix
ENSG00000167004	PDIA3	no	protein disulfide isomerase family A, member 3	Blacque et al. 2005, Liu et al. 2007, Mayer et al. 2008, Mayer et al. 2009	ER
ENSG00000142657	PGD	no	phosphogluconate dehydrogenase	Blacque et al. 2005, Liu et al. 2007, Nogales-Cadenas et al. 2006	Cytosol
ENSG00000167085	PHB	no	Prohibitin. evolutionarily conserved, thought to be a negative regulator of cell proliferation	Andersen et al. 2003, Broadhead et al. 2006, Kilburn et al. 2007, Liu et al. 2007, Mayer et al. 2008, Mayer et al. 2009, Muller et al. 2010, Ross et al. 2007
ENSG00000175287	PHYHD1	no	phytanoyl-CoA dioxygenase domain containing 1	Arnaiz et al. 2010, Blacque et al. 2005
ENSG00000142892	PIGK	no	phosphatidylinositol glycan anchor biosynthesis, class K, involved in glycosylphosphatidylinositol (GPI)-anchor biosynthesis	Mayer et al. 2008, Ross et al. 2007
ENSG00000138193	PLCE1	unknown/uncertain	Mutated in nephrotic syndrome OMIM 608414 but no published link to cilia	Blacque et al. 2005, Ross et al. 2007
ENSG00000039650	PNKP	unknown/uncertain	Mutated in Epileptic encephalopathy OMIM 605610 and microcephaly but no published link to cilia	Arnaiz et al. 2010, Blacque et al. 2005
ENSG00000006757	PNPLA4	no	patatin-like phospholipase domain containing 4 may be involved in adipocyte triglyceride homeostasis	Blacque et al. 2005, Ross et al. 2007
ENSG00000152359	POC5	unknown/uncertain	Centriolar protein but no published evidence at basal body or cilia	Andersen et al. 2003, Blacque et al. 2005, Liu et al. 2007, Nogales-Cadenas et al. 2006	Centriole
ENSG00000013503	POLR3B	no	encodes the second largest subunit of RNA polymerase III (responsible for synthesizing t- and sr-RNAs in eukaryotes	Blacque et al. 2005, Laurencon et al. 2007	Nucleus
ENSG00000127948	POR	no	Cytochrome P450 oxidoreductase, mutations associated with ANTLEY-BIXLER SYNDROME, GENITAL ANOMALIES and DISORDERED STEROIDOGENESIS	Liu et al. 2007, Mayer et al. 2008, Mayer et al. 2009, Stolc et al. 2005	ER
ENSG00000185250	PPIL6	unknown/uncertain	peptidylprolyl isomerase (cyclophilin)-like 6. Uncharacterised	Broadhead et al. 2006, McClintock et al. 2008, Ostrowski et al. 2002, Ross et al. 2007
ENSG00000163590	PPM1L	no	recruited to ER-Golgi membrane contact sites by ACBD3 PMID: 22796112	Pazour et al. 2005, Ross et al. 2007	ER, Golgi
ENSG00000172531	PPP1CA	unknown/uncertain	Involved in a variety of cellular processes.	Arnaiz et al. 2009, Liu et al. 2007, Mayer et al. 2009, Nogales-Cadenas et al. 2006, Pazour et al. 2005
ENSG00000186298	PPP1CC	unknown/uncertain	Involved in a variety of cellular processes.	Arnaiz et al. 2009, Liu et al. 2007, Muller et al. 2010, Nogales-Cadenas et al. 2006, Ostrowski et al. 2002, Pazour et al. 2005
ENSG00000158528	PPP1R9A	unknown/uncertain	controls actin cytoskeleton reorganization.	Blacque et al. 2005, Liu et al. 2007, Muller et al. 2010, Ross et al. 2007
ENSG00000149923	PPP4C	unknown/uncertain	microtubule organization at centrosomes PMID: 10769191, DNA damage repair PMID: 20154705, could be cilia candidate	Nogales-Cadenas et al. 2006, Pazour et al. 2005, Stolc et al. 2005	Centrosome, nucleus
ENSG00000119698	PPP4R4	unknown/uncertain	PMID:21289087 Hh signalling defects after knockdown, but no direct evidence	Kilburn et al. 2007, Li et al. 2004, Pazour et al. 2005
ENSG00000165672	PRDX3	no	This gene encodes a protein with antioxidant function and is localized in the mitochondrion. No published link to cilia	Blacque et al. 2005, Broadhead et al. 2006, Kilburn et al. 2007, Liu et al. 2007, Mayer et al. 2008	Mitochondrion
ENSG00000146143	PRIM2	no	primase, DNA, polypeptide 2	Blacque et al. 2005, Laurencon et al. 2007	Nucleus
ENSG00000007062	PROM1	unknown/uncertain	Implicated in CORD12, RP41, STGD4 OMIM 604365, but otherwise no biochemical data	Blacque et al. 2005, Kubo et al. 2008, Liu et al. 2007, Mayer et al. 2009, Ross et al. 2007	Stereocilium membrane
ENSG00000112812	PRSS16	no	protease, serine, 16 (thymus)	Chen et al. 2006, Laurencon et al. 2007	Endosome, Lysosome
ENSG00000159792	PSKH1	unknown/uncertain	protein serine kinase H1. Centrosomal but no evidence of basal body or cilia localisation	Blacque et al. 2005, Chen et al. 2006, Nogales-Cadenas et al. 2006	Centrosome, nucleus, Golgi
ENSG00000100902	PSMA6	unknown/uncertain	proteasome (prosome, macropain) subunit, alpha type, 6	Efimenko et al. 2005, Kilburn et al. 2007, Liu et al. 2007
ENSG00000161057	PSMC2	unknown/uncertain	proteasome (prosome, macropain) 26S subunit, ATPase, 2	Blacque et al. 2005, Liu et al. 2007, Ross et al. 2007
ENSG00000173692	PSMD1	unknown/uncertain	proteasome (prosome, macropain) 26S subunit, non-ATPase, 1	Liu et al. 2007, Nogales-Cadenas et al. 2006, Reinders et al. 2006
ENSG00000175166	PSMD2	unknown/uncertain	proteasome (prosome, macropain) 26S subunit, non-ATPase, 2	Andersen et al. 2003, Blacque et al. 2005, Kilburn et al. 2007, Liu et al. 2007, Mayer et al. 2009, Nogales-Cadenas et al. 2006
ENSG00000110958	PTGES3	unknown/uncertain	PROSTAGLANDIN E SYNTHASE 3, heat shock protein 90 co-chaperone (HSP90 is required for cilia mainenance PMID: 22718348)	Andersen et al. 2003, Blacque et al. 2005, Liu et al. 2007, Pazour et al. 2005, Stolc et al. 2005	Nucleus, Cytoplasm
ENSG00000074696	PTPLAD1	unknown/uncertain	protein tyrosine phosphatase-like A domain containing 1	Liu et al. 2007, Mayer et al. 2009, Ross et al. 2007
ENSG00000139304	PTPRQ	unknown/uncertain	Mutated in DFNB84 OMIM 613391, No published cilia localisation but stereocilia misaligned or absent in mutant mice
ENSG00000104524	PYCRL	no	pyrroline-5-carboxylate reductase-like. linked to ubiquitination, conversion of ornithine to proline, Proline metabolism is linked to hyperprolinemia, schizophrenia, cutis laxa, and cancer.PMID: 23024808	Liu et al. 2007, Pazour et al. 2005, Ross et al. 2007	Cytoplasm
ENSG00000130348	QRSL1	no	glutaminyl-tRNA synthase (glutamine-hydrolyzing)-like 1	Blacque et al. 2005, Ross et al. 2007	Mitochondrion
ENSG00000099246	RAB18	no	mutated in Warburg micro syndrome OMIM 602207 but no evidence at cilium	Blacque et al. 2005, Liu et al. 2007, Mayer et al. 2008, Mayer et al. 2009
ENSG00000174903	RAB1B	no	Regulates COPI and COPII, but no link to cilia PMID: 22279615	Arnaiz et al. 2009, Kilburn et al. 2007, Kim et al. 2010, Liu et al. 2007, Mayer et al. 2009, Pazour et al. 2005	Cytosol, Golgi
ENSG00000080371	RAB21	no	integrin trafficking. no link to cilia	Efimenko et al. 2005, Liu et al. 2007, Mayer et al. 2009	Cytosol
ENSG00000144134	RABL2A	unknown/uncertain	Rabl2 required for sperm IFT in mice but no 1-to-1 homologue in humansPMID:23055941	Liu et al. 2007, Merchant et al. 2007, Pazour et al. 2005, Ross et al. 2007
ENSG00000079974	RABL2B	unknown/uncertain	Rabl2 required for sperm IFT in mice but no 1-to-1 homologue in humansPMID:23055941	Liu et al. 2007, Merchant et al. 2007, Pazour et al. 2005, Ross et al. 2007
ENSG00000161800	RACGAP1	no	Rac GTPase regulator. associated with APC. no link to cilia	Blacque et al. 2005, Kim et al. 2010, Muller et al. 2010	Centrosome, Cytosol
ENSG00000100401	RANGAP1	unknown/uncertain	Regulator of Ran. No published evidence for ciliary involvement	Blacque et al. 2005, Efimenko et al. 2005, Muller et al. 2010
ENSG00000113643	RARS	no	arginyl-tRNA synthetase, no known link to cilia	Blacque et al. 2005, Liu et al. 2007, Pazour et al. 2005	Cytoplasm
ENSG00000157916	RER1	no	retention in endoplasmic reticulum 1. Retention and retrieval of ER proteins	Blacque et al. 2005, Mayer et al. 2009	ER, Golgi
ENSG00000163918	RFC4	no	BRCA1 associated DNA repair	Blacque et al. 2005, Muller et al. 2010	Nucleus
ENSG00000178796	RIIAD1	unknown/uncertain	regulatory subunit of type II PKA R-subunit (RIIa) domain containing 1. not well characterized.	Arnaiz et al. 2009, Arnaiz et al. 2010, Broadhead et al. 2006, McClintock et al. 2008, Smith et al. 2005
ENSG00000198843	RP11-392O18.1	unknown/uncertain	Unknown gene	Blacque et al. 2005, Kubo et al. 2008
ENSG00000249428	RP11-503N18.3	unknown/uncertain	uncharacterized	Arnaiz et al. 2009, Arnaiz et al. 2010, Pazour et al. 2005, Stolc et al. 2005
ENSG00000187695	RP11-723O4.6	unknown/uncertain	Unknown gene	Arnaiz et al. 2009, Arnaiz et al. 2010, Pazour et al. 2005, Smith et al. 2005
ENSG00000198755	RPL10A	no	Ribosomal protein, no direct link to cilia	Andersen et al. 2003, Kilburn et al. 2007, Muller et al. 2010, Pazour et al. 2005, Ross et al. 2007	Cytosol
ENSG00000197958	RPL12	no	Ribosomal protein, no direct link to cilia	Andersen et al. 2003, Blacque et al. 2005, Muller et al. 2010, Smith et al. 2005	cytosol and cytosolic large ribosomal subunit
ENSG00000131469	RPL27	no	Ribosomal protein, no direct link to cilia	Andersen et al. 2003, Kilburn et al. 2007, Laurencon et al. 2007, Muller et al. 2010	Cytosol
ENSG00000136942	RPL35	no	Ribosomal protein, no direct link to cilia	Muller et al. 2010, Ross et al. 2007	Cytosol
ENSG00000110700	RPS13	no	Ribosomal protein, no direct link to cilia	Andersen et al. 2003, Blacque et al. 2005, Broadhead et al. 2006	Cytosol
ENSG00000164587	RPS14	no	Ribosomal protein, no direct link to cilia	Andersen et al. 2003, Blacque et al. 2005, Broadhead et al. 2006	Cytosol
ENSG00000105372	RPS19	no	Ribosomal protein, no direct link to cilia	Andersen et al. 2003, Blacque et al. 2005, Muller et al. 2010	Cytosol
ENSG00000171863	RPS7	no	Ribosomal protein, no direct link to cilia	Andersen et al. 2003, Blacque et al. 2005, Broadhead et al. 2006, Kilburn et al. 2007, Muller et al. 2010	Cytosol
ENSG00000170889	RPS9	no	Ribosomal protein, no direct link to cilia	Andersen et al. 2003, Blacque et al. 2005, Broadhead et al. 2006, Efimenko et al. 2005, Mayer et al. 2008, Muller et al. 2010	Cytosol
ENSG00000126458	RRAS	no	promoting cell adhesion and neurite outgrowth	Blacque et al. 2005, Efimenko et al. 2005, Liu et al. 2007, Mayer et al. 2009	Cytosol
ENSG00000052749	RRP12	no	Ribosomal protein, no direct link to cilia	Blacque et al. 2005, Laurencon et al. 2007	Cytosol
ENSG00000100218	RTDR1	no	RTDR1 and RAB36 (605662), in the region of 22q11.2 that is often deleted in pediatric rhabdoid tumors (609322). No link to cilia	Arnaiz et al. 2009, Arnaiz et al. 2010, Kilburn et al. 2007, Ostrowski et al. 2002, Pazour et al. 2005, Ross et al. 2007, Smith et al. 2005, Stolc et al. 2005
ENSG00000115310	RTN4	no	NEURITE OUTGROWTH INHIBITOR. No link to cilia	Blacque et al. 2005, Liu et al. 2007, Mayer et al. 2009
ENSG00000175792	RUVBL1	unknown/uncertain	NUCLEAR MATRIX PROTEIN 238, tata box-binding,etc see OMIM603449. Binds cilia protein OFD1 PMID:17761535. Mutations cause renal cysts in zebrafish and disrupts ciliary assembly and function in Chlamydomonas reinhardtii. Good ciliopathy candidate.	Liu et al. 2007, Nogales-Cadenas et al. 2006, Stolc et al. 2005	Cytoplasm, Plasma Membrane, Nucleus, centrosome, cytoskeleton
ENSG00000183207	RUVBL2	no	TATA BOX-BINDING PROTEIN-INTERACTING PROTEIN, 48-KD; TIP48 DNA-helicase	Blacque et al. 2005, Keller et al. 2005, Liu et al. 2007, Nogales-Cadenas et al. 2006, Stolc et al. 2005
ENSG00000031698	SARS	no	seryl-tRNA synthetase	Arnaiz et al. 2009, Laurencon et al. 2007, Liu et al. 2007, Pazour et al. 2005
ENSG00000143653	SCCPDH	no	saccharopine dehydrogenase (putative)	Blacque et al. 2005, Liu et al. 2007, Ross et al. 2007
ENSG00000142186	SCYL1	unknown/uncertain	Localizes to centrosome omim:607982, involved in vesicle transport, but it is all a bit vague	Blacque et al. 2005, Liu et al. 2007, Nogales-Cadenas et al. 2006
ENSG00000223380	SEC22B	no	ER-to-Golgi trafficking.	Efimenko et al. 2005, Liu et al. 2007, Mayer et al. 2009	Golgi, ER
ENSG00000025796	SEC63	unknown/uncertain	OMIM 608648. Component of the protein translocation machinery in the endoplasmic reticulum. Mutationsin humans cause polycystic liver disease. Kidney-specific disruption of Sec63 in mice causes polycystic kidney disease. PRKCSH, SEC63, PKD1, PKD2, and PKHD1 form an interaction network with PKD1 as the rate-limiting component PMID: 21685914. Good ciliopathy candidate.	Liu et al. 2007, Pazour et al. 2005, Ross et al. 2007	ER membrane
ENSG00000143416	SELENBP1	no	selenium binding protein 1	Liu et al. 2007, Mayer et al. 2008, Mayer et al. 2009, Pazour et al. 2005, Ross et al. 2007
ENSG00000166224	SGPL1	no	SPHINGOSINE-1-PHOSPHATE LYASE 1	Blacque et al. 2005, Chen et al. 2006, Mayer et al. 2008, Mayer et al. 2009, Muller et al. 2010
ENSG00000113558	SKP1	no	S-PHASE KINASE-ASSOCIATED PROTEIN 1A.	Liu et al. 2007, Nogales-Cadenas et al. 2006, Reinders et al. 2006, Stolc et al. 2005
ENSG00000064651	SLC12A2	no	basolateral Na-K-Cl symporter, no link to cilia	Liu et al. 2007, Mayer et al. 2009, Ross et al. 2007
ENSG00000221955	SLC12A8	no	amino acid-polyamine-organocation carrier PMID: 19472210	Blacque et al. 2005, Laurencon et al. 2007
ENSG00000183048	SLC25A10	no	translocate small metabolites across the mitochondrial membrane	Blacque et al. 2005, Broadhead et al. 2006, Efimenko et al. 2005, Mayer et al. 2008	Mitochondrion
ENSG00000075415	SLC25A3	no	mitochondrial phosphate carrier protein	Andersen et al. 2003, Blacque et al. 2005, Kilburn et al. 2007, Mayer et al. 2008, Reinders et al. 2006	Mitochondrion
ENSG00000140284	SLC27A2	no	oxidation of very long chain fatty acids, peroxisomal and microsomal enzyme	Andersen et al. 2003, Mayer et al. 2008, Ross et al. 2007
ENSG00000151229	SLC2A13	no	myoinositol transporter, no link to cilia	Blacque et al. 2005, Chen et al. 2006, Ross et al. 2007
ENSG00000109062	SLC9A3R1	no	involved in PI3K, overexpressed in 100% of breast cancer, no link to cilia	Blacque et al. 2005, Chen et al. 2006, Liu et al. 2007, Mayer et al. 2008, Mayer et al. 2009
ENSG00000173930	SLCO4C1	no	no link to cilia	Mayer et al. 2009, Ross et al. 2007
ENSG00000108055	SMC3	no	subunit of the cohesin complex	Blacque et al. 2005, Broadhead et al. 2006, Liu et al. 2007
ENSG00000135587	SMPD2	no	sphingomyelinase. Mouse phenotype not ciliopathy-like	Blacque et al. 2005, Pazour et al. 2005	Plasma Membrane
ENSG00000144028	SNRNP200	unknown/uncertain	U5 small nuclear ribonucleoprotein 200 kDa helicase. RP PMID: 23029027, PMID: 21618346, PMID: 19878916. I would said yes because of the RP, but what does a helicase do in the cilium?	Blacque et al. 2005, Liu et al. 2007, Muller et al. 2010
ENSG00000162814	SPATA17	unknown/uncertain	spermatogenesis-associated protein 17, but no link specifically to ciliogenesis. so i say uncertain for now	Arnaiz et al. 2010, Merchant et al. 2007, Ostrowski et al. 2002, Ross et al. 2007
ENSG00000150628	SPATA4	no	Liu et al. (2004) showed that transfection of SPATA4 into MCF-7 cells accelerates cell growth, with more cells traversing S-phase and entering G2-phase	Arnaiz et al. 2009, Broadhead et al. 2006, Li et al. 2004, Merchant et al. 2007, Pazour et al. 2005, Ross et al. 2007, Stolc et al. 2005, Stubbs et al. 2008
ENSG00000132122	SPATA6	unknown/uncertain	Involved in spermatogenesis, no evidence of direct involvement with flagella	Laurencon et al. 2007, Ross et al. 2007, Stubbs et al. 2008
ENSG00000186583	SPATC1	unknown/uncertain	binds Cdc20 and Cdc27 of the APC complex. Located to the centrosome.	Cao et al. 2008, Nogales-Cadenas et al. 2006
ENSG00000101222	SPEF1	unknown/uncertain	When ectopically expressed in Cos-7 cells, this protein localized along cytoplasmic MTs, promoted MT bundling, and efficiently stabilized MTs against depolymerization in response to high concentration of nocodazole and cold temperature. PMID: 16206169 (Hi Gerry!). Gene is called sperm flagellar 1 but have no idea on which evidence it is based. Entrez gene indicates annotation is electronically tr…	Arnaiz et al. 2010, Broadhead et al. 2006, Kilburn et al. 2007, Li et al. 2004, Mayer et al. 2008, Mayer et al. 2009, Merchant et al. 2007, Ostrowski et al. 2002, Ross et al. 2007, Smith et al. 2005
ENSG00000197694	SPTAN1	no	Mutations cause early infantile epileptic encephalopathy-5 (EIEE5; 613477). No direct link to cilia	Andersen et al. 2003, Blacque et al. 2005, Liu et al. 2007, Muller et al. 2010
ENSG00000137877	SPTBN5	no	No link to cilia	Blacque et al. 2005, Muller et al. 2010
ENSG00000090054	SPTLC1	no	MIM; 605712. Role in sphingolipid biosynthesis. Mutations in humans cause sensory neuropathy, no evidence for ciliopathy phenotype.	Blacque et al. 2005, Stolc et al. 2005	ER, SPOTS complex
ENSG00000115875	SRSF7	no	splicing factor, arginine/serine-rich 7, no link to cilia	Avidor-Reiss et al. 2004, Liu et al. 2007, Mayer et al. 2008, Ross et al. 2007
ENSG00000168439	STIP1	no	Binds HSP70 and HSP90, no link to cilia	Blacque et al. 2005, Liu et al. 2007, Ostrowski et al. 2002
ENSG00000163541	SUCLG1	no	succinate-CoA ligase, alpha subunit	Blacque et al. 2005, Kilburn et al. 2007	Mitochondrion
ENSG00000099994	SUSD2	no	sushi domain containing 2. Not characterized, but linked to lung cancer PMID: 20525254. Sushi domain involved in Lectin like cell adhesion. going to say no on this one	Blacque et al. 2005, Mayer et al. 2009
ENSG00000131018	SYNE1	unknown/uncertain	PMID:23056384. Knockdown results in loss of cilia.	Liu et al. 2007, Stubbs et al. 2008
ENSG00000138162	TACC2	unknown/uncertain	No phenotype in mouse knock-out. TACC family stabilizes microtubuli. TACC2 localized to centrosome. Poorly characterized PMID: 18656360	Muller et al. 2010, Nogales-Cadenas et al. 2006	Centrosome
ENSG00000116957	TBCE	unknown/uncertain	tubulin-folding cofactor E. No explicit mention of cilia, but tubulin, so 'unknown'	Arnaiz et al. 2010, Blacque et al. 2005
ENSG00000184058	TBX1	unknown/uncertain	PMID:23056384. Knockdown results in loss of cilia.
ENSG00000196628	TCF4	unknown/uncertain	PMID:23056384. Knockdown results in loss of cilia.	Andersen et al. 2003
ENSG00000146221	TCTE1	unknown/uncertain	T-complex-associated testis-expressed protein 1. Poorly characterized	Arnaiz et al. 2009, Arnaiz et al. 2010, Broadhead et al. 2006, Li et al. 2004, Merchant et al. 2007, Pazour et al. 2005, Stolc et al. 2005
ENSG00000213123	TCTEX1D2	unknown/uncertain	tctex1 domain-containing protein 2. uncharacterized protein. Tctex-1 is a dynein light chain..	Arnaiz et al. 2009, Arnaiz et al. 2010, Avidor-Reiss et al. 2004, Blacque et al. 2005, Chen et al. 2006, Efimenko et al. 2005, Li et al. 2004, McClintock et al. 2008, Pazour et al. 2005, Stolc et al. 2005
ENSG00000167858	TEKT1	unknown/uncertain	Transiently associated with basal body during ciliogenesis in mouse sperm flagella	Blacque et al. 2005, Boesger et al. 2009, Cao et al. 2008, Keller et al. 2005, Li et al. 2004, McClintock et al. 2008, Ostrowski et al. 2002, Pazour et al. 2005, Ross et al. 2007, Stolc et al. 2005, Stubbs et al. 2008	Transiently associated with basal body during ciliogenesis in mouse sperm flagella
ENSG00000125409	TEKT3	unknown/uncertain	Tekt3-/- mice have reduced sperm motility.	Blacque et al. 2005, Boesger et al. 2009, Cao et al. 2008, Keller et al. 2005, Li et al. 2004, Nogales-Cadenas et al. 2006, Ostrowski et al. 2002, Pazour et al. 2005, Stolc et al. 2005	No direct evidence of cilium or basal body localisation
ENSG00000151575	TEX9	unknown/uncertain	Uncharacterised.	Laurencon et al. 2007, Li et al. 2004, Merchant et al. 2007, Ross et al. 2007
ENSG00000091513	TF	no	Transferrin. Transports iron from the intestine, reticuloendothelial system, and liver parenchymal cells to all proliferating cells in the body.	Mayer et al. 2008, Mayer et al. 2009, Ross et al. 2007	Plasma membrane. Endosomes.
ENSG00000077147	TM9SF3	no	Poorly characterised. Other family members involved in adhesion and phagocytosis in innate immune response	Blacque et al. 2005, Ross et al. 2007
ENSG00000134970	TMED7	no	Role in immunty. Toll-like receptor signalling inhibitor. PMID: 22426228	Kubo et al. 2008, Mayer et al. 2009	Endosomes
ENSG00000125037	TMEM111	no	ER membrane protein complex subunit 3, PMID: 19797678	Blacque et al. 2005, Liu et al. 2007, Mayer et al. 2008	ER
ENSG00000186889	TMEM17	unknown/uncertain	TMEM17 seems to be member of the tectin B9D complex, but no localization to the cilium has been shown. So uncertain, but almost yes PMID: 22179047	Blacque et al. 2005, Chen et al. 2006, Ross et al. 2007	Cilium
ENSG00000144120	TMEM177	unknown/uncertain	Uncharacterised.	Laurencon et al. 2007, Ross et al. 2007
ENSG00000170876	TMEM43	no	Nuclear envelope protein, MIM 612048	Arnaiz et al. 2010, Mayer et al. 2009	nuclear membrane
ENSG00000213593	TMX2	no	thioredoxin-related transmembrane protein 2, in Protein disulfide isomerases family.	Liu et al. 2007, Mayer et al. 2008, Mayer et al. 2009, Ross et al. 2007	ER
ENSG00000168016	TRANK1	unknown/uncertain	PMID:23056384 PMID: 22182935	Li et al. 2004	Cilium
ENSG00000043514	TRIT1	no	isopentenyl-diphosphate:tRNA isopentenyltransferase, tumor suppressor PMID: 15870694	Arnaiz et al. 2010, Blacque et al. 2005
ENSG00000165699	TSC1	unknown/uncertain	tuberous sclerosis 1. inhibits signal transduction to the downstream effectors of mTOR. Thought to link cilium with mTOR pathway But not localised to cilia PMID: 19008302. Longer cilia in Tsc- tubules PMID: 22674026	Laurencon et al. 2007, Nogales-Cadenas et al. 2006	Cytoplasm, Membrane, Golgi
ENSG00000123297	TSFM	no	Elongation factor. No direct relationship to cilia, but reported that Bbs2 konckout mice also carry a nonsense mutation in TSFM.	Kilburn et al. 2007, Ross et al. 2007	Mitochondrion, some isofrms Cytoplasm
ENSG00000127324	TSPAN8	no	tetraspanin 8 is a cell surface glycoprotein. OMIM:600769. Expressed in gastric, colon, rectal, and pancreatic carcinomas but not in most normal tissues. CNVs of TSPAN8 were associated with type 2 diabetes (PMID:125853)	Mayer et al. 2009, Ross et al. 2007	Plasma membrane, Exosome
ENSG00000156042	TTC18	unknown/uncertain	tetratricopeptide repeat domain 18. Poorly characterised, antibody stains cilia in lung, fallopian tubes.	Broadhead et al. 2006, McClintock et al. 2008, Ross et al. 2007	Nucleus, Golgi, motile cilia?
ENSG00000116830	TTF2	no	transcription termination factor, RNA polymerase II, OMIM: 604718. siRNA knockdown possibly associated with ciliogenesis but not validated.	Blacque et al. 2005, Muller et al. 2010	nucleus. Transcription complex, Cytoplasm.
ENSG00000188229	TUBB4B	unknown/uncertain	OMIM; 602660. beta-tubulin subunit. No published link to cilia, although tubulin is obviously important.	Andersen et al. 2003, Arnaiz et al. 2009, Blacque et al. 2005, Broadhead et al. 2006, Keller et al. 2005, Kilburn et al. 2007, Liu et al. 2007, Mayer et al. 2008, Mayer et al. 2009, Muller et al. 2010, Nogales-Cadenas et al. 2006, Ostrowski et al. 2002, Pazour et al. 2005, Reinders et al. 2006, Ross et al. 2007, Smith et al. 2005, Stolc et al. 2005	Cytoplasm, axoneme.
ENSG00000115514	TXNDC9	unknown/uncertain	PMID: 22174782, important for the maintenance of beta-tubulin levels in mammalian cells. associates with chaperonins. OMIM: 612564	Arnaiz et al. 2010, Nogales-Cadenas et al. 2006, Stolc et al. 2005	Cytoplasm
ENSG00000091164	TXNL1	unknown/uncertain	OMIM: 603049. a novel subunit of the 26 S proteasome, PMID: 19349280	Blacque et al. 2005, Ross et al. 2007	Cytoplasm
ENSG00000163714	U2SURP	unknown/uncertain	Poorly characterised, but a link to cilia seems unlikely.	Blacque et al. 2005, Pazour et al. 2005, Ross et al. 2007	Nucleus
ENSG00000130985	UBA1	unknown/uncertain	UBIQUITIN-LIKE MODIFIER-ACTIVATING ENZYME 1. No direct link to cilia, but involved in smoothened translocation in Drospohila PMID: 22253574 (although Drosophila shh signaling not dependent on cilia). Also required for sperm capacitation and sperm-egg coat penetration PMID: 21950462. Good candidate for Gold standard.	Arnaiz et al. 2010, Blacque et al. 2005, Liu et al. 2007, Nogales-Cadenas et al. 2006, Pazour et al. 2005	Nucleus, Cytoplasm
ENSG00000221983	UBA52	no	OMIM: 191321.ubiquitin A-52 residue ribosomal protein fusion product 1. Also called CEP52, which implies localization to the centriole, but no information available.	Arnaiz et al. 2009, Blacque et al. 2005, Liu et al. 2007	Nucleus, Cytoplasm
ENSG00000150991	UBC	no	ubiquitin C, no link to cilia	Andersen et al. 2003, Arnaiz et al. 2009, Blacque et al. 2005, Kilburn et al. 2007, Mayer et al. 2009, Reinders et al. 2006
ENSG00000109814	UGDH	no	Role in glycosaminoglycan biosynthesis and FGF signalling. No published link to cilia	Chen et al. 2006, Pazour et al. 2005	Cytosol
ENSG00000169764	UGP2	no	UDP-glucose pyrophosphorylase 2, no link to cilia	Blacque et al. 2005, Liu et al. 2007, Mayer et al. 2008, Mayer et al. 2009	Nucleus (not nucleolus) and Nuclear Membrane
ENSG00000140740	UQCRC2	no	OMIM: 191329. ubiquinol-cytochrome c reductase core protein II. mitochondrial complex III. Disease associated with mutations do not have phenotypic overlap with ciliopathies.	Blacque et al. 2005, Efimenko et al. 2005, Mayer et al. 2008, Muller et al. 2010, Pazour et al. 2005	Mitochondrion
ENSG00000169021	UQCRFS1	no	OMIM: 191327. Ubiquinol-cytochrome c reductase. mitochondrial complex III, no link to cilia	Blacque et al. 2005, Kilburn et al. 2007, Mayer et al. 2008	Mitochondrion
ENSG00000101557	USP14	unknown/uncertain	MIM:607274. No published link to cilia, but some aspects of the mutant mouse phenotype are ciliopathy-like eg ataxia PMID: 12368914.	Blacque et al. 2005, Pazour et al. 2005	Proteasome, cytoplasm, plasma membrane
ENSG00000172046	USP19	no	the first example of a membrane-anchored deubiquitinating enzymes involved in the turnover of endoplasmic-reticulum-associated degradation substrates PMID: 19465887	Arnaiz et al. 2010, Blacque et al. 2005, Efimenko et al. 2005	ER
ENSG00000143258	USP21	unknown/uncertain	OMIM: 604729. 'probably' affects ciliogenesis PMID:22298430. Good candidate for Gold Standard.		Centrosome, Cytoplasm, Nucleus (but not nucleolus) and plasma membrane.
ENSG00000124164	VAPB	no	OMIM: 605704. associated with ALS	Broadhead et al. 2006, Liu et al. 2007, Mayer et al. 2008, Muller et al. 2010, Ross et al. 2007	ER, golgi
ENSG00000035403	VCL	unknown/uncertain	cytoskeletal protein associated with cell-cell and cell-matrix junctions, where it is thought to function as one of several interacting proteins involved in anchoring F-actin to the membrane. Defects in VCL are the cause of cardiomyopathy dilated type 1W MIM: 611407	Liu et al. 2007, Mayer et al. 2009, Nogales-Cadenas et al. 2006	cell-cell junction, mitochondria
ENSG00000182853	VMO1	unknown/uncertain	vitelline membrane outer layer 1 homolog (chicken). Function in mammals poorly characterised.	Blacque et al. 2005, Merchant et al. 2007, Ross et al. 2007	secreted
ENSG00000069329	VPS35	no	vacuolar protein sorting 35 homolog. component of the retromer cargo-recognition complex critical for endosome-trans-Golgi trafficking and the recycling of membrane-associated proteins. Involved in Parkinsons disease	Andersen et al. 2003, Blacque et al. 2005, Liu et al. 2007, Mayer et al. 2009	Endosomes, Cytoplasm, Plasma Membrane
ENSG00000071127	WDR1	unknown/uncertain	May bind actin, no link to cilia. Poorly characterized	Andersen et al. 2003, Blacque et al. 2005, Kim et al. 2010, Liu et al. 2007	Cytoplasm
ENSG00000166596	WDR16	unknown/uncertain	PMID: 19191024, specifically expressed in kinocilia-bearing cells. No further info. OMIM: 609804.	Arnaiz et al. 2009, Arnaiz et al. 2010, Avidor-Reiss et al. 2004, Broadhead et al. 2006, Keller et al. 2005, McClintock et al. 2008, Merchant et al. 2007, Pazour et al. 2005, Ross et al. 2007, Smith et al. 2005, Stolc et al. 2005, Stubbs et al. 2008	Vesicles, Cytoplasm
ENSG00000065183	WDR3	no	function in 40 S ribosomal subunit synthesis and in ribosomal stress. No link to cilia.	Blacque et al. 2005, Pazour et al. 2005	Nucleus
ENSG00000114742	WDR48	no	Involved in lysosomal localization. Involved in viral internalization	Blacque et al. 2005, Kubo et al. 2008, Liu et al. 2007, Ross et al. 2007	Cytosol
ENSG00000206530	WDR52	unknown/uncertain	Not characterized	Avidor-Reiss et al. 2004, Broadhead et al. 2006, Li et al. 2004, Merchant et al. 2007, Pazour et al. 2005, Ross et al. 2007, Smith et al. 2005
ENSG00000162643	WDR63	unknown/uncertain	Not characterized	Arnaiz et al. 2009, Arnaiz et al. 2010, Broadhead et al. 2006, Li et al. 2004, Pazour et al. 2005, Ross et al. 2007, Stolc et al. 2005
ENSG00000243710	WDR65	unknown/uncertain	Van der Woude syndrome cleft palate (OMIM: 614259) PMID: 21574244 Not characterized	Arnaiz et al. 2009, Arnaiz et al. 2010, Broadhead et al. 2006, Li et al. 2004, McClintock et al. 2008, Merchant et al. 2007, Pazour et al. 2005
ENSG00000158023	WDR66	unknown/uncertain	Involved in mean platelet volume. PMID: 19110211. Not characterized	Arnaiz et al. 2009, Arnaiz et al. 2010, Broadhead et al. 2006, Li et al. 2004, McClintock et al. 2008, Merchant et al. 2007, Pazour et al. 2005, Ross et al. 2007, Stolc et al. 2005
ENSG00000156787	WDR67	unknown/uncertain	Centrosomal Rab GTPase activator	Andersen et al. 2003, Avidor-Reiss et al. 2004, Keller et al. 2005, Li et al. 2004, Merchant et al. 2007, Nogales-Cadenas et al. 2006	Centrosome
ENSG00000197748	WDR96	unknown/uncertain	Not characterized	Arnaiz et al. 2009, Arnaiz et al. 2010, Broadhead et al. 2006, Kilburn et al. 2007, Li et al. 2004, Merchant et al. 2007, Pazour et al. 2005, Ross et al. 2007, Smith et al. 2005
ENSG00000082898	XPO1	no	OMIM: 602559. exportin 1 nuclear export receptor, no link to cilia	Blacque et al. 2005, Liu et al. 2007, Nogales-Cadenas et al. 2006	Cytoplasm, Nucleus, nucleolus, nucleoplasm
ENSG00000108953	YWHAE	no	14-3-3 protein linked to insulin signaling, no link to cilia	Andersen et al. 2003, Arnaiz et al. 2009, Keller et al. 2005, Kilburn et al. 2007, Liu et al. 2007, Mayer et al. 2008, Mayer et al. 2009, Muller et al. 2010, Nogales-Cadenas et al. 2006, Ostrowski et al. 2002, Pazour et al. 2005, Reinders et al. 2006	Cytoplasm
ENSG00000185650	ZFP36L1	no	MIM: 601064. Hematopoetic differentiation regulator. No link to cilia. Mouse model lethal. PMID: 15226444.	Arnaiz et al. 2010, Pazour et al. 2005	Nucleus
ENSG00000066185	ZMYND12	unknown/uncertain	zinc finger, MYND-type containing 12. Poorly characterised	Arnaiz et al. 2009, Arnaiz et al. 2010, Broadhead et al. 2006, Li et al. 2004, Merchant et al. 2007, Ostrowski et al. 2002, Pazour et al. 2005, Ross et al. 2007, Stolc et al. 2005
